# Supplementary material for: ﻿The genus Aridelus Marshall (Hymenoptera, Braconidae, Euphorinae) from Japan, with description of a new species
Source: Zookeys. 2022 Apr 6;1092:105–22. doi: 10.3897/zookeys.1092.73299 (PMC9007925; doi:10.3897/zookeys.1092.73299)
Supplement: XML Treatment for Aridelus [file zookeys.1092.73299-treatment1.xml]

<!DOCTYPE tp:taxon-treatment
  PUBLIC "-//TaxonX//DTD Taxonomic Treatment Publishing DTD v0 20100105//EN" "tax-treatment-NSO.dtd">
<tp:taxon-treatment xmlns:tp="http://www.plazi.org/taxpub"><tp:treatment-meta><kwd-group><label>Taxon classification</label><kwd>
              <named-content content-type="kingdom">Animalia</named-content>
            </kwd><kwd>
              <named-content content-type="order">Hymenoptera</named-content>
            </kwd><kwd>
              <named-content content-type="family">Braconidae</named-content>
            </kwd></kwd-group><mixed-citation publication-type="journal"><person-group><name><surname>Fujie</surname><given-names>Shunpei</given-names></name><name><surname>Maeto</surname><given-names>Kaoru</given-names></name></person-group><article-title>﻿The genus <italic><tp:taxon-name><tp:taxon-name-part taxon-name-part-type="genus" reg="Aridelus">Aridelus</tp:taxon-name-part></tp:taxon-name></italic> Marshall (<tp:taxon-name><tp:taxon-name-part taxon-name-part-type="order">Hymenoptera</tp:taxon-name-part></tp:taxon-name>, <tp:taxon-name><tp:taxon-name-part taxon-name-part-type="family">Braconidae</tp:taxon-name-part></tp:taxon-name>, <tp:taxon-name><tp:taxon-name-part taxon-name-part-type="subfamily">Euphorinae</tp:taxon-name-part></tp:taxon-name>) from Japan, with description of a new species</article-title><source>Zookeys</source><day>06</day><month>04</month><year>2022</year><volume>1092</volume><fpage>105</fpage><lpage>122</lpage><pub-id pub-id-type="doi">10.3897/zookeys.1092.73299</pub-id></mixed-citation></tp:treatment-meta><tp:nomenclature><label>﻿Genus</label><tp:taxon-name>
            <object-id xmlns:xlink="http://www.w3.org/1999/xlink" content-type="arpha" xlink:type="simple">A2CB99A0-0E6C-57CE-9142-0E15ED520786</object-id>
            <tp:taxon-name-part taxon-name-part-type="genus" reg="Aridelus">Aridelus</tp:taxon-name-part>
          </tp:taxon-name><tp:taxon-authority>Marshall, 1887</tp:taxon-authority><tp:nomenclature-citation-list><tp:nomenclature-citation><tp:taxon-name>
                <tp:taxon-name-part taxon-name-part-type="genus" reg="Aridelus">Aridelus</tp:taxon-name-part>
              </tp:taxon-name><comment>Marshall, 1887: 66; <xref ref-type="bibr" rid="B17">Papp 1965</xref>: 181; <xref ref-type="bibr" rid="B22">Shenefelt 1969</xref>: 11; <xref ref-type="bibr" rid="B19">Shaw 1985</xref>: 309; <xref ref-type="bibr" rid="B6">Chou 1987</xref>: 21; <xref ref-type="bibr" rid="B5">Chen and van Achterberg 1997</xref>: 11; <xref ref-type="bibr" rid="B2">Belokobylskij 2000</xref>: 362.Synonyms are presented in <xref ref-type="bibr" rid="B22">Shenefelt (1969)</xref> and <xref ref-type="bibr" rid="B19">Shaw (1985)</xref>.</comment></tp:nomenclature-citation></tp:nomenclature-citation-list></tp:nomenclature><tp:treatment-sec sec-type="type species" id="SECID0EZNAC"><title>Type species</title><p><bold>(by monotypy).</bold><italic><tp:taxon-name><tp:taxon-name-part taxon-name-part-type="genus" reg="Aridelus">Aridelus</tp:taxon-name-part><tp:taxon-name-part taxon-name-part-type="species" reg="bucephalus">bucephalus</tp:taxon-name-part></tp:taxon-name></italic> Marshall, 1887.</p></tp:treatment-sec><tp:treatment-sec sec-type="diagnosis" id="SECID0EMOAC"><title>Diagnosis.</title><p><bold><italic>Head</italic></bold> transverse; antenna filiform or moniliform, with 18 segments, its terminal segment with an apical spine; maxillary palp with 6 segments; labial palp with 4 segments; occipital carina complete or absent mediodorsally for a long distance, rarely completely absent, ventrally joining hypostomal carina; frons punctate or smooth with a median carina extending to frontal ocellus; face wider than clypeus in female; lower clypeal margin usually indented medially, rarely rounded; malar suture usually absent; mandibles overlapping each other; mesonotum, mesopleuron, and propodeum mostly areolate; petiolar notch extending nearly to mesocoxal insertions; parastigma large; vein 1-SR of fore wing absent to rarely shortly present and thickened; vein 3-SR of fore wing absent to distinctly present; vein 1-R1 of fore wing short; end of vein SR1 of fore wing much closer to pterostigma than to apex of wing; vein r-m of fore wing present; veins SR and 2-M of hind wing present, darkly pigmented; first metasomal tergite about 3/4 times as long as remainder of metasoma and completely fused ventrally; third tergite nearly reaching end of metasoma, following segments hidden; second and third tergites ventrally overlapping, without lateral fold; ovipositor and its sheath shortly exposed.</p></tp:treatment-sec><tp:treatment-sec sec-type="distribution" id="SECID0EXOAC"><title>Distribution.</title><p>Cosmopolitan and the most diverse in tropical regions (<xref ref-type="bibr" rid="B28">Yu et al. 2016</xref>).</p></tp:treatment-sec><tp:treatment-sec sec-type="Bionomics" id="SECID0EBPAC"><title>Bionomics.</title><p>Endoparasitoids of nymphs and adults of <tp:taxon-name><tp:taxon-name-part taxon-name-part-type="family">Acanthosomatidae</tp:taxon-name-part></tp:taxon-name>, <tp:taxon-name><tp:taxon-name-part taxon-name-part-type="family">Pentatomidae</tp:taxon-name-part></tp:taxon-name>, <tp:taxon-name><tp:taxon-name-part taxon-name-part-type="family">Plataspidae</tp:taxon-name-part></tp:taxon-name>, and <tp:taxon-name><tp:taxon-name-part taxon-name-part-type="family">Scutelleridae</tp:taxon-name-part></tp:taxon-name> (<xref ref-type="bibr" rid="B21">Shaw et al. 2001</xref>), and of <tp:taxon-name><tp:taxon-name-part taxon-name-part-type="family">Alydidae</tp:taxon-name-part></tp:taxon-name> (present study). Usually diurnal, but a few species were collected at night in light traps (e.g., <italic><tp:taxon-name><tp:taxon-name-part taxon-name-part-type="genus" reg="Aridelus">A.</tp:taxon-name-part><tp:taxon-name-part taxon-name-part-type="species" reg="dubius">dubius</tp:taxon-name-part></tp:taxon-name></italic> in the present study).</p></tp:treatment-sec><ref-list><ref id="B17"><mixed-citation xmlns:xlink="http://www.w3.org/1999/xlink" xlink:type="simple"><person-group><name name-style="western"><surname>Papp</surname><given-names>J</given-names></name></person-group> (<year>1965</year>) <article-title>A monograph of the genus <italic><tp:taxon-name><tp:taxon-name-part taxon-name-part-type="genus">Aridelus</tp:taxon-name-part></tp:taxon-name></italic> Marsh (<tp:taxon-name><tp:taxon-name-part taxon-name-part-type="order">Hymenoptera</tp:taxon-name-part></tp:taxon-name>: <tp:taxon-name><tp:taxon-name-part taxon-name-part-type="family">Braconidae</tp:taxon-name-part></tp:taxon-name>).</article-title><source>Acta Zoologica Academiae Scientiarum Hungaricae</source><volume>11</volume>: <fpage>181</fpage>–<lpage>201</lpage>.</mixed-citation></ref><ref id="B22"><mixed-citation xmlns:xlink="http://www.w3.org/1999/xlink" xlink:type="simple"><person-group><name name-style="western"><surname>Shenefelt</surname><given-names>RD</given-names></name></person-group> (<year>1969</year>) <article-title><tp:taxon-name><tp:taxon-name-part taxon-name-part-type="family">Braconidae</tp:taxon-name-part></tp:taxon-name> 1. <tp:taxon-name><tp:taxon-name-part taxon-name-part-type="subfamily">Hybrizoninae</tp:taxon-name-part></tp:taxon-name>, <tp:taxon-name><tp:taxon-name-part taxon-name-part-type="subfamily">Euphorinae</tp:taxon-name-part></tp:taxon-name>, <tp:taxon-name><tp:taxon-name-part taxon-name-part-type="subfamily">Cosmophorinae</tp:taxon-name-part></tp:taxon-name>, <tp:taxon-name><tp:taxon-name-part taxon-name-part-type="subfamily">Neoneurinae</tp:taxon-name-part></tp:taxon-name>, <tp:taxon-name><tp:taxon-name-part taxon-name-part-type="subfamily">Macrocentrinae</tp:taxon-name-part></tp:taxon-name>.</article-title><source>Hymenopterorum Catalogus (nova editio)</source><volume>4</volume>: <fpage>1</fpage>–<lpage>176</lpage>.</mixed-citation></ref><ref id="B19"><mixed-citation xmlns:xlink="http://www.w3.org/1999/xlink" xlink:type="simple"><person-group><name name-style="western"><surname>Shaw</surname><given-names>SR</given-names></name></person-group> (<year>1985</year>) <article-title>A phylogenetic study of the subfamilies <tp:taxon-name><tp:taxon-name-part taxon-name-part-type="subfamily">Meteorinae</tp:taxon-name-part></tp:taxon-name> and <tp:taxon-name><tp:taxon-name-part taxon-name-part-type="subfamily">Euphorinae</tp:taxon-name-part></tp:taxon-name> (<tp:taxon-name><tp:taxon-name-part taxon-name-part-type="order">Hymenoptera</tp:taxon-name-part></tp:taxon-name>: <tp:taxon-name><tp:taxon-name-part taxon-name-part-type="family">Braconidae</tp:taxon-name-part></tp:taxon-name>). Entomography.</article-title><volume>3</volume>: <fpage>277</fpage>–<lpage>370</lpage>.</mixed-citation></ref><ref id="B6"><mixed-citation xmlns:xlink="http://www.w3.org/1999/xlink" xlink:type="simple"><person-group><name name-style="western"><surname>Chou</surname><given-names>LY</given-names></name></person-group> (<year>1987</year>) <article-title>The genus <italic><tp:taxon-name><tp:taxon-name-part taxon-name-part-type="genus">Aridelus</tp:taxon-name-part></tp:taxon-name></italic> of Taiwan (<tp:taxon-name><tp:taxon-name-part taxon-name-part-type="order">Hymenoptera</tp:taxon-name-part></tp:taxon-name>: <tp:taxon-name><tp:taxon-name-part taxon-name-part-type="family">Braconidae</tp:taxon-name-part></tp:taxon-name>: <tp:taxon-name><tp:taxon-name-part taxon-name-part-type="subfamily">Euphorinae</tp:taxon-name-part></tp:taxon-name>) Taiwan Agricultural Research Institute.</article-title><source>Special publications</source><volume>22</volume>: <fpage>19</fpage>–<lpage>39</lpage>.</mixed-citation></ref><ref id="B5"><mixed-citation xmlns:xlink="http://www.w3.org/1999/xlink" xlink:type="simple"><person-group><name name-style="western"><surname>Chen</surname><given-names>XX</given-names></name><name name-style="western"><surname>van Achterberg</surname><given-names>C</given-names></name></person-group> (<year>1997</year>) <article-title>Revision of the subfamily <tp:taxon-name><tp:taxon-name-part taxon-name-part-type="subfamily">Euphorinae</tp:taxon-name-part></tp:taxon-name> (excluding the tribe <tp:taxon-name><tp:taxon-name-part taxon-name-part-type="tribe">Meteorini</tp:taxon-name-part></tp:taxon-name> Cresson) (<tp:taxon-name><tp:taxon-name-part taxon-name-part-type="order">Hymenoptera</tp:taxon-name-part></tp:taxon-name>: <tp:taxon-name><tp:taxon-name-part taxon-name-part-type="family">Braconidae</tp:taxon-name-part></tp:taxon-name>) from China.</article-title><source>Zoologische Verhandelingen Leiden</source><volume>313</volume>: <fpage>1</fpage>–<lpage>217</lpage>.</mixed-citation></ref><ref id="B2"><mixed-citation xmlns:xlink="http://www.w3.org/1999/xlink" xlink:type="simple"><person-group><name name-style="western"><surname>Belokobylskij</surname><given-names>SA</given-names></name></person-group> (<year>2000</year>) <article-title><tp:taxon-name><tp:taxon-name-part taxon-name-part-type="subfamily">Euphorinae</tp:taxon-name-part></tp:taxon-name>.</article-title> In: <person-group><name name-style="western"><surname>Ler</surname><given-names>PA</given-names></name></person-group> (<role>Ed.</role>) <issue-title>Key to the Insects of Russian Far East.</issue-title><source>Vol. IV. <tp:taxon-name><tp:taxon-name-part taxon-name-part-type="order">Neuroperoidea</tp:taxon-name-part></tp:taxon-name>, <tp:taxon-name><tp:taxon-name-part taxon-name-part-type="order">Mecoptera</tp:taxon-name-part></tp:taxon-name>, <tp:taxon-name><tp:taxon-name-part taxon-name-part-type="order">Hymenoptera</tp:taxon-name-part></tp:taxon-name>. Dal’nauka, Vladivostok</source>, <fpage>192</fpage>–<lpage>399</lpage>. [In Russian]</mixed-citation></ref><ref id="B28"><mixed-citation xmlns:xlink="http://www.w3.org/1999/xlink" xlink:type="simple"><person-group><name name-style="western"><surname>Yu</surname><given-names>DSK</given-names></name><name name-style="western"><surname>van Achterberg</surname><given-names>C</given-names></name><name name-style="western"><surname>Horstmann</surname><given-names>K</given-names></name></person-group> (<year>2016</year>) Taxapad 2016, <tp:taxon-name><tp:taxon-name-part taxon-name-part-type="superfamily">Ichneumonoidea</tp:taxon-name-part></tp:taxon-name> 2015 Database on flash-drive. Nepean, Ontario, Canada. <ext-link xlink:type="simple" ext-link-type="uri" xlink:href="http://www.taxapad.com">www.taxapad.com</ext-link></mixed-citation></ref><ref id="B21"><mixed-citation xmlns:xlink="http://www.w3.org/1999/xlink" xlink:type="simple"><person-group><name name-style="western"><surname>Shaw</surname><given-names>SR</given-names></name><name name-style="western"><surname>Salerno</surname><given-names>G</given-names></name><name name-style="western"><surname>Colazza</surname><given-names>S</given-names></name><name name-style="western"><surname>Peri</surname><given-names>E</given-names></name></person-group> (<year>2001</year>) <article-title>First record of <italic><tp:taxon-name><tp:taxon-name-part taxon-name-part-type="genus">Aridelus</tp:taxon-name-part><tp:taxon-name-part taxon-name-part-type="species">rufotestaceus</tp:taxon-name-part></tp:taxon-name></italic> Tobias (<tp:taxon-name><tp:taxon-name-part taxon-name-part-type="order">Hymenoptera</tp:taxon-name-part></tp:taxon-name>: <tp:taxon-name><tp:taxon-name-part taxon-name-part-type="family">Braconidae</tp:taxon-name-part></tp:taxon-name>, <tp:taxon-name><tp:taxon-name-part taxon-name-part-type="subfamily">Euphorinae</tp:taxon-name-part></tp:taxon-name>) parasitizing <italic><tp:taxon-name><tp:taxon-name-part taxon-name-part-type="genus">Nezara</tp:taxon-name-part><tp:taxon-name-part taxon-name-part-type="species">viridula</tp:taxon-name-part></tp:taxon-name></italic> nymphs (<tp:taxon-name><tp:taxon-name-part taxon-name-part-type="suborder">Heteroptera</tp:taxon-name-part></tp:taxon-name>: <tp:taxon-name><tp:taxon-name-part taxon-name-part-type="family">Pentatomidae</tp:taxon-name-part></tp:taxon-name>) with observations on its immature stages and development.</article-title><source>Journal of <tp:taxon-name><tp:taxon-name-part taxon-name-part-type="order">Hymenoptera</tp:taxon-name-part></tp:taxon-name> Research</source><volume>10</volume>: <fpage>131</fpage>–<lpage>137</lpage>.</mixed-citation></ref></ref-list></tp:taxon-treatment>
