# Supplementary material for: ﻿The genus Aridelus Marshall (Hymenoptera, Braconidae, Euphorinae) from Japan, with description of a new species
Source: Zookeys. 2022 Apr 6;1092:105–22. doi: 10.3897/zookeys.1092.73299 (PMC9007925; doi:10.3897/zookeys.1092.73299)
Supplement: XML Treatment for Aridelus dubius [file zookeys.1092.73299-treatment2.xml]

<!DOCTYPE tp:taxon-treatment
  PUBLIC "-//TaxonX//DTD Taxonomic Treatment Publishing DTD v0 20100105//EN" "tax-treatment-NSO.dtd">
<tp:taxon-treatment xmlns:tp="http://www.plazi.org/taxpub"><tp:treatment-meta><kwd-group><label>Taxon classification</label><kwd>
              <named-content content-type="kingdom">Animalia</named-content>
            </kwd><kwd>
              <named-content content-type="order">Hymenoptera</named-content>
            </kwd><kwd>
              <named-content content-type="family">Braconidae</named-content>
            </kwd></kwd-group><mixed-citation publication-type="journal"><person-group><name><surname>Fujie</surname><given-names>Shunpei</given-names></name><name><surname>Maeto</surname><given-names>Kaoru</given-names></name></person-group><article-title>﻿The genus <italic><tp:taxon-name><tp:taxon-name-part taxon-name-part-type="genus" reg="Aridelus">Aridelus</tp:taxon-name-part></tp:taxon-name></italic> Marshall (<tp:taxon-name><tp:taxon-name-part taxon-name-part-type="order">Hymenoptera</tp:taxon-name-part></tp:taxon-name>, <tp:taxon-name><tp:taxon-name-part taxon-name-part-type="family">Braconidae</tp:taxon-name-part></tp:taxon-name>, <tp:taxon-name><tp:taxon-name-part taxon-name-part-type="subfamily">Euphorinae</tp:taxon-name-part></tp:taxon-name>) from Japan, with description of a new species</article-title><source>Zookeys</source><day>06</day><month>04</month><year>2022</year><volume>1092</volume><fpage>105</fpage><lpage>122</lpage><pub-id pub-id-type="doi">10.3897/zookeys.1092.73299</pub-id></mixed-citation></tp:treatment-meta><tp:nomenclature><label>﻿</label><tp:taxon-name>
            <object-id xmlns:xlink="http://www.w3.org/1999/xlink" content-type="arpha" xlink:type="simple">5A9D6921-27F9-531D-A098-1A1C276F6C83</object-id>
            <tp:taxon-name-part taxon-name-part-type="genus" reg="Aridelus">Aridelus</tp:taxon-name-part>
            <tp:taxon-name-part taxon-name-part-type="species" reg="dubius">dubius</tp:taxon-name-part>
          </tp:taxon-name><tp:taxon-authority>Belokobylskij, 1981</tp:taxon-authority><xref ref-type="fig" rid="F1">Fig. 1A–G</xref><tp:nomenclature-citation-list><tp:nomenclature-citation><tp:taxon-name>
                <tp:taxon-name-part taxon-name-part-type="genus" reg="Aridelus">Aridelus</tp:taxon-name-part>
                <tp:taxon-name-part taxon-name-part-type="species" reg="dubius">dubius</tp:taxon-name-part>
              </tp:taxon-name><comment>Belokobylskij, 1981: 44. [Type locality: Russia]</comment></tp:nomenclature-citation></tp:nomenclature-citation-list></tp:nomenclature><tp:treatment-sec sec-type="material" id="SECID0ELQAE"><title>Material.</title><p><bold>Japan Honshû</bold>: 1♀, Niigata Pref., Myoukou City, Suginosawa, Sasagamine, 36-52N/138-4E, about 1200–1335 m alt., 18.IX.2013, S. Shimizu leg. (<named-content xmlns:xlink="http://www.w3.org/1999/xlink" content-type="dwc:institutional_code" xlink:title="Osaka Museum of Natural History" xlink:href="http://grbio.org/institution/osaka-museum-natural-history-1" xlink:type="simple">OMNH</named-content>); 1♀, same data except 36-52-2N/138-4-42E, about 1300 m alt., 14.IX.2013, LT. (<abbrev xmlns:xlink="http://www.w3.org/1999/xlink" xlink:title="Insect Museum, National Agriculture and Food Research Organization" id="ABBRID0EXQAE" xlink:type="simple">NARO</abbrev>); .1♀, Hiroshima Pref., Shôbara City, Saijô Town, Mts. Hiba, Tachieboshi Parking Lot, 30–31.VII.2019, LT., S. Shimizu leg (<named-content xmlns:xlink="http://www.w3.org/1999/xlink" content-type="dwc:institutional_code" xlink:title="Osaka Museum of Natural History" xlink:href="http://grbio.org/institution/osaka-museum-natural-history-1" xlink:type="simple">OMNH</named-content>).</p></tp:treatment-sec><tp:treatment-sec sec-type="description" id="SECID0E6QAE"><title>Description.</title><p><bold>Females</bold> (<italic>N</italic> = 3) (Fig. <xref ref-type="fig" rid="F1">1</xref>). Body length 5.1–6.1 mm.</p><fig id="F1" position="float" orientation="portrait"><object-id xmlns:xlink="http://www.w3.org/1999/xlink" content-type="doi" xlink:type="simple">10.3897/zookeys.1092.73299.figure1</object-id><object-id xmlns:xlink="http://www.w3.org/1999/xlink" content-type="arpha" xlink:type="simple">02C9B6DB-074D-5358-A1A9-79A1FD51FAF5</object-id><label>Figure 1.</label><caption><p><italic><tp:taxon-name><tp:taxon-name-part taxon-name-part-type="genus" reg="Aridelus">Aridelus</tp:taxon-name-part><tp:taxon-name-part taxon-name-part-type="species" reg="dubius">dubius</tp:taxon-name-part></tp:taxon-name></italic> Belokobylskij, 1981, ♀ from Niigata Prefecture, Japan <bold>A</bold> habitus <bold>B</bold> head, frontal view <bold>C</bold> head, dorsal view <bold>D</bold> basal antennal segments <bold>E</bold> apical antennal segments <bold>F</bold> wings <bold>G</bold> hind femur.</p></caption><graphic xmlns:xlink="http://www.w3.org/1999/xlink" xlink:href="zookeys-1092-105-g001.jpg" position="float" orientation="portrait" xlink:type="simple" id="oo_669141.jpg"><uri content-type="original_file" xlink:type="simple">https://binary.pensoft.net/fig/669141</uri></graphic></fig><p><bold><italic>Head</italic></bold> (Fig. <xref ref-type="fig" rid="F1">1B, C, D, E</xref>). Width of head 2.0–2.2× median length and 1.0× width of mesonotum. Length of eye 1.1–1.3× length of temple in dorsal view. <abbrev xmlns:xlink="http://www.w3.org/1999/xlink" xlink:title="ocellar-ocular line" id="ABBRID0E5SAE" xlink:type="simple">OOL</abbrev> / <abbrev xmlns:xlink="http://www.w3.org/1999/xlink" xlink:title="diameter of the posterior ocellus" id="ABBRID0ECTAE" xlink:type="simple">OD</abbrev> = 4.0–4.1. <abbrev xmlns:xlink="http://www.w3.org/1999/xlink" xlink:title="postocellar line" id="ABBRID0EGTAE" xlink:type="simple">POL</abbrev> / <abbrev xmlns:xlink="http://www.w3.org/1999/xlink" xlink:title="diameter of the posterior ocellus" id="ABBRID0EKTAE" xlink:type="simple">OD</abbrev> = 1.7. Vertex and temple densely punctate. Occipital carina complete. Frons smooth and shiny, with a distinct median carina. Face 1.8× as wide as high; finely punctate. Intertentorial distance / tentorio-ocular distance = 0.4–0.5×. Clypeus finely punctate, slightly concave medially, without apical teeth. Length of malar space 0.4–0.5× eye height. Malar suture distinct. Antenna filiform with 18 segments; 3<sup>rd</sup> segment 3.8–4.0× longer than wide and 1.3× longer than 4<sup>th</sup> one; penultimate one 1.6–1.7× longer than wide.</p><p><bold><italic>Mesosoma</italic>.</bold> Mesosoma areolate, 1.3× as long as high. Scutellum without median smooth area.</p><p><bold><italic>Wings</italic></bold> (Fig. <xref ref-type="fig" rid="F1">1F</xref>). Fore wing 4.4–4.7 mm in length, 1-R1 / length of pterostigma = 1.3–1.4, r / 3-SR = 2.3–3.5, m-cu slightly postfurcal. Hind wing with 1r-m / 2-SC+R = 0.7–0.9.</p><p><bold><italic>Legs</italic></bold> (Fig. <xref ref-type="fig" rid="F1">1G</xref>). Hind leg: femur 4.1–4.3× longer than wide, length of femur: tibia: basitarsus = 1: 1.3: 0.6.</p><p><bold><italic>Metasoma</italic>.</bold> Metasoma smooth and polished. First metasomal tergite 6.0× longer than its apical width. Hypopygium truncated and excised apically. Ovipositor sheath hardly exserted beyond apex of metasoma.</p><p><bold><italic>Colour</italic>.</bold> Black. Palpi, antenna entirely, mandible, tegula, legs except for telotarsus and first metasomal tergite dark reddish brown; remainder of metasoma reddish brown, telotarsus and veins dark brown; pterostigma pale in basal 1/5 or faintly pale basally. Fore wing hyaline with two fuscous bands. Hind wing with a fuscous band in its apical third.</p></tp:treatment-sec><tp:treatment-sec sec-type="distribution" id="SECID0E4UAE"><title>Distribution.</title><p>Japan (Honshû: Niigata and Hiroshima Prefectures); Russian Far East (<xref ref-type="bibr" rid="B1">Belokobylskij 1981</xref>, <xref ref-type="bibr" rid="B2">2000</xref>).</p></tp:treatment-sec><tp:treatment-sec sec-type="host" id="SECID0ELVAE"><title>Hosts.</title><p>Unknown.</p></tp:treatment-sec><tp:treatment-sec sec-type="remarks" id="SECID0EQVAE"><title>Remarks.</title><p>This species was described with only the male holotype available. The Japanese specimens mostly agree well with the original description (<xref ref-type="bibr" rid="B1">Belokobylskij 1981</xref>) and run in the key by <xref ref-type="bibr" rid="B2">Belokobylskij (2000)</xref> to <italic><tp:taxon-name><tp:taxon-name-part taxon-name-part-type="genus" reg="Aridelus">A.</tp:taxon-name-part><tp:taxon-name-part taxon-name-part-type="species" reg="dubius">dubius</tp:taxon-name-part></tp:taxon-name></italic>. The redescription of this species based on Japanese female specimens is represented here.</p><p>This species resembles <italic><tp:taxon-name><tp:taxon-name-part taxon-name-part-type="genus" reg="Aridelus">A.</tp:taxon-name-part><tp:taxon-name-part taxon-name-part-type="species" reg="rutilipes">rutilipes</tp:taxon-name-part></tp:taxon-name></italic> Papp described from Taiwan (Fig. <xref ref-type="fig" rid="F6">6</xref>) but differs in having the distinct malar suture (absent in <italic><tp:taxon-name><tp:taxon-name-part taxon-name-part-type="genus" reg="Aridelus"/><tp:taxon-name-part taxon-name-part-type="species" reg="rutilipes">rutilipes</tp:taxon-name-part></tp:taxon-name></italic>), the palpi dark reddish brown (light reddish brown in <italic><tp:taxon-name><tp:taxon-name-part taxon-name-part-type="genus" reg="Aridelus"/><tp:taxon-name-part taxon-name-part-type="species" reg="rutilipes">rutilipes</tp:taxon-name-part></tp:taxon-name></italic>), the apical hyaline area of the fore wing comparatively small, not reaching the apex of marginal cell (Fig. <xref ref-type="fig" rid="F1">1F</xref>) and the apico-posterior edge of the fore wing (in <italic><tp:taxon-name><tp:taxon-name-part taxon-name-part-type="genus" reg="Aridelus"/><tp:taxon-name-part taxon-name-part-type="species" reg="rutilipes">rutilipes</tp:taxon-name-part></tp:taxon-name></italic> comparatively large, almost reaching the apex of marginal cell and reaching the apico-posterior edge (Fig. <xref ref-type="fig" rid="F6">6A</xref>)), and the metasoma reddish brown to dark reddish brown (Fig. <xref ref-type="fig" rid="F1">1A</xref>) (dark brown in <italic><tp:taxon-name><tp:taxon-name-part taxon-name-part-type="genus" reg="Aridelus"/><tp:taxon-name-part taxon-name-part-type="species" reg="rutilipes">rutilipes</tp:taxon-name-part></tp:taxon-name></italic> (Fig. <xref ref-type="fig" rid="F6">6A</xref>)).</p></tp:treatment-sec><tp:treatment-sec><!--Section generated to contain objects referenced in tp:taxon-treatment.--><fig id="F6" position="float" orientation="portrait"><object-id xmlns:xlink="http://www.w3.org/1999/xlink" content-type="doi" xlink:type="simple">10.3897/zookeys.1092.73299.figure6</object-id><object-id xmlns:xlink="http://www.w3.org/1999/xlink" content-type="arpha" xlink:type="simple">5BC96EC4-ACD3-5DA8-BEFA-E02D3372DF3D</object-id><label>Figure 6.</label><caption><p><italic><tp:taxon-name><tp:taxon-name-part taxon-name-part-type="genus" reg="Aridelus">Aridelus</tp:taxon-name-part><tp:taxon-name-part taxon-name-part-type="species" reg="rutilipes">rutilipes</tp:taxon-name-part></tp:taxon-name></italic> Papp, 1965, ♀ from Taiwan <bold>A</bold> habitus <bold>B</bold> head, dorsal view <bold>C</bold> apical antennal segments.</p></caption><graphic xmlns:xlink="http://www.w3.org/1999/xlink" xlink:href="zookeys-1092-105-g006.jpg" position="float" orientation="portrait" xlink:type="simple" id="oo_669146.jpg"><uri content-type="original_file" xlink:type="simple">https://binary.pensoft.net/fig/669146</uri></graphic></fig></tp:treatment-sec><ref-list><ref id="B1"><mixed-citation xmlns:xlink="http://www.w3.org/1999/xlink" xlink:type="simple"><person-group><name name-style="western"><surname>Belokobylskij</surname><given-names>SA</given-names></name></person-group> (<year>1981</year>) <article-title>New and little known <tp:taxon-name><tp:taxon-name-part taxon-name-part-type="family">Braconidae</tp:taxon-name-part></tp:taxon-name> (<tp:taxon-name><tp:taxon-name-part taxon-name-part-type="order">Hymenoptera</tp:taxon-name-part></tp:taxon-name>) species from the south of Far East.</article-title> In: <person-group><name name-style="western"><surname>Ler</surname><given-names>PA</given-names></name><name name-style="western"><surname>Kupyanskaya</surname><given-names>AN</given-names></name><name name-style="western"><surname>Lelej</surname><given-names>AS</given-names></name><name name-style="western"><surname>Fedikova</surname><given-names>VS</given-names></name></person-group> (<role>Ed.</role>) <issue-title>Hymenoptera of the Far East.</issue-title><source>Akademiya Nauk Sssr, Vladivostok</source>, <fpage>41</fpage>–<lpage>47</lpage>. [In Russian]</mixed-citation></ref><ref id="B2"><mixed-citation xmlns:xlink="http://www.w3.org/1999/xlink" xlink:type="simple"><person-group><name name-style="western"><surname>Belokobylskij</surname><given-names>SA</given-names></name></person-group> (<year>2000</year>) <article-title><tp:taxon-name><tp:taxon-name-part taxon-name-part-type="subfamily">Euphorinae</tp:taxon-name-part></tp:taxon-name>.</article-title> In: <person-group><name name-style="western"><surname>Ler</surname><given-names>PA</given-names></name></person-group> (<role>Ed.</role>) <issue-title>Key to the Insects of Russian Far East.</issue-title><source>Vol. IV. <tp:taxon-name><tp:taxon-name-part taxon-name-part-type="order">Neuroperoidea</tp:taxon-name-part></tp:taxon-name>, <tp:taxon-name><tp:taxon-name-part taxon-name-part-type="order">Mecoptera</tp:taxon-name-part></tp:taxon-name>, <tp:taxon-name><tp:taxon-name-part taxon-name-part-type="order">Hymenoptera</tp:taxon-name-part></tp:taxon-name>. Dal’nauka, Vladivostok</source>, <fpage>192</fpage>–<lpage>399</lpage>. [In Russian]</mixed-citation></ref></ref-list></tp:taxon-treatment>
