# Supplementary material for: ﻿The genus Aridelus Marshall (Hymenoptera, Braconidae, Euphorinae) from Japan, with description of a new species
Source: Zookeys. 2022 Apr 6;1092:105–22. doi: 10.3897/zookeys.1092.73299 (PMC9007925; doi:10.3897/zookeys.1092.73299)
Supplement: XML Treatment for Aridelus egregius [file zookeys.1092.73299-treatment3.xml]

<!DOCTYPE tp:taxon-treatment
  PUBLIC "-//TaxonX//DTD Taxonomic Treatment Publishing DTD v0 20100105//EN" "tax-treatment-NSO.dtd">
<tp:taxon-treatment xmlns:tp="http://www.plazi.org/taxpub"><tp:treatment-meta><kwd-group><label>Taxon classification</label><kwd>
              <named-content content-type="kingdom">Animalia</named-content>
            </kwd><kwd>
              <named-content content-type="order">Hymenoptera</named-content>
            </kwd><kwd>
              <named-content content-type="family">Braconidae</named-content>
            </kwd></kwd-group><mixed-citation publication-type="journal"><person-group><name><surname>Fujie</surname><given-names>Shunpei</given-names></name><name><surname>Maeto</surname><given-names>Kaoru</given-names></name></person-group><article-title>﻿The genus <italic><tp:taxon-name><tp:taxon-name-part taxon-name-part-type="genus" reg="Aridelus">Aridelus</tp:taxon-name-part></tp:taxon-name></italic> Marshall (<tp:taxon-name><tp:taxon-name-part taxon-name-part-type="order">Hymenoptera</tp:taxon-name-part></tp:taxon-name>, <tp:taxon-name><tp:taxon-name-part taxon-name-part-type="family">Braconidae</tp:taxon-name-part></tp:taxon-name>, <tp:taxon-name><tp:taxon-name-part taxon-name-part-type="subfamily">Euphorinae</tp:taxon-name-part></tp:taxon-name>) from Japan, with description of a new species</article-title><source>Zookeys</source><day>06</day><month>04</month><year>2022</year><volume>1092</volume><fpage>105</fpage><lpage>122</lpage><pub-id pub-id-type="doi">10.3897/zookeys.1092.73299</pub-id></mixed-citation></tp:treatment-meta><tp:nomenclature><label>﻿</label><tp:taxon-name>
            <object-id xmlns:xlink="http://www.w3.org/1999/xlink" content-type="arpha" xlink:type="simple">3FCFB3F7-6DA3-5436-A9F5-524AB9E09756</object-id>
            <tp:taxon-name-part taxon-name-part-type="genus" reg="Aridelus">Aridelus</tp:taxon-name-part>
            <tp:taxon-name-part taxon-name-part-type="species" reg="egregius">egregius</tp:taxon-name-part>
          </tp:taxon-name><tp:taxon-authority>(Schmiedeknecht, 1907)</tp:taxon-authority><xref ref-type="fig" rid="F2">Fig. 2A–E</xref><tp:nomenclature-citation-list><tp:nomenclature-citation><tp:taxon-name>
                <tp:taxon-name-part taxon-name-part-type="genus" reg="Helorimorpha">Helorimorpha</tp:taxon-name-part>
                <tp:taxon-name-part taxon-name-part-type="species" reg="egregia">egregia</tp:taxon-name-part>
              </tp:taxon-name><comment>Schmiedeknecht, 1907: 523. [Type locality: Germany]</comment></tp:nomenclature-citation><tp:nomenclature-citation><tp:taxon-name>
                <tp:taxon-name-part taxon-name-part-type="genus" reg="Aridelus">Aridelus</tp:taxon-name-part>
                <tp:taxon-name-part taxon-name-part-type="species" reg="egregia">egregia</tp:taxon-name-part>
              </tp:taxon-name><comment>(Schmiedeknecht): <xref ref-type="bibr" rid="B16">Muesebeck 1936</xref>: 6; <xref ref-type="bibr" rid="B22">Shenefelt 1969</xref>: 12.</comment></tp:nomenclature-citation><tp:nomenclature-citation><tp:taxon-name>
                <tp:taxon-name-part taxon-name-part-type="genus" reg="Aridelus">Aridelus</tp:taxon-name-part>
                <tp:taxon-name-part taxon-name-part-type="species" reg="nigricans">nigricans</tp:taxon-name-part>
              </tp:taxon-name><comment>Chao, 1974: 455. Syn. by <xref ref-type="bibr" rid="B2">Belokobylskij 2000</xref>: 366. [Type locality: China]</comment></tp:nomenclature-citation><tp:nomenclature-citation><tp:taxon-name>
                <tp:taxon-name-part taxon-name-part-type="genus" reg="Aridelus">Aridelus</tp:taxon-name-part>
                <tp:taxon-name-part taxon-name-part-type="species" reg="destitutus">destitutus</tp:taxon-name-part>
              </tp:taxon-name><comment>Chou, 1987: 26. Syn. by <xref ref-type="bibr" rid="B5">Chen and van Achterberg 1997</xref>: 17. [Type locality: Taiwan]</comment></tp:nomenclature-citation></tp:nomenclature-citation-list></tp:nomenclature><tp:treatment-sec sec-type="material" id="SECID0E62AE"><title>Material.</title><p><bold>Japan Honshû</bold>: 1♀, Tôkyô Pref., Chiyoda Ward, Imperial Palace, Fukiagegyoen, Kajuen, 14–21.X.2009, MsT. (<abbrev xmlns:xlink="http://www.w3.org/1999/xlink" xlink:title="National Science Museum, Tokyo" id="ABBRID0EH3AE" xlink:type="simple">NSMT</abbrev>); 1♀, Fukui Pref., Tsuruga City, Marsh of Nakaikemi, 19.IX–16.X. 2016, MsT., A. Noishiki leg. (<named-content xmlns:xlink="http://www.w3.org/1999/xlink" content-type="dwc:institutional_code" xlink:title="Osaka Museum of Natural History" xlink:href="http://grbio.org/institution/osaka-museum-natural-history-1" xlink:type="simple">OMNH</named-content>). <bold>Kyûshû</bold>: 2♀♀, Ôita Pref., Mt. Sobo, 1600–1750 m alt., 27.IX.1979, K. Maetô leg. (<abbrev xmlns:xlink="http://www.w3.org/1999/xlink" xlink:title="Insect Museum, National Agriculture and Food Research Organization" id="ABBRID0ER3AE" xlink:type="simple">NARO</abbrev>). <bold>Korea</bold> 1♂, Kyongsangpuk-do, Mt. Sudo, 1000 m alt., 13–14.VII.1971, K. Yamagishi leg. (<named-content xmlns:xlink="http://www.w3.org/1999/xlink" content-type="dwc:institutional_code" xlink:title="Laboratory of Entomology, Faculty of Agriculture, Meijo University" xlink:href="http://grbio.org/institution/meijo-university" xlink:type="simple">MUNJ</named-content>). <bold>Taiwan</bold> 2♂♂, Nantou Country, Renai Township, 2.V.2015, S. Fujie leg. (<named-content xmlns:xlink="http://www.w3.org/1999/xlink" content-type="dwc:institutional_code" xlink:title="Taiwan Agricultural Research Institute" xlink:href="http://grbio.org/institution/taiwan-agricultural-research-institute" xlink:type="simple">TARI</named-content>).</p><fig id="F2" position="float" orientation="portrait"><object-id xmlns:xlink="http://www.w3.org/1999/xlink" content-type="doi" xlink:type="simple">10.3897/zookeys.1092.73299.figure2</object-id><object-id xmlns:xlink="http://www.w3.org/1999/xlink" content-type="arpha" xlink:type="simple">69ED5A8B-BFE2-50CF-84D9-9B025003010A</object-id><label>Figure 2.</label><caption><p><italic><tp:taxon-name><tp:taxon-name-part taxon-name-part-type="genus" reg="Aridelus">Aridelus</tp:taxon-name-part><tp:taxon-name-part taxon-name-part-type="species" reg="egregius">egregius</tp:taxon-name-part></tp:taxon-name></italic> Schmiedeknecht, 1907, ♀ from Fukui Prefecture, Japan <bold>A</bold> habitus <bold>B</bold> head, frontal view <bold>C</bold> head and mesoscutum, dorsal view <bold>D</bold> wings <bold>E</bold> hind femur.</p></caption><graphic xmlns:xlink="http://www.w3.org/1999/xlink" xlink:href="zookeys-1092-105-g002.jpg" position="float" orientation="portrait" xlink:type="simple" id="oo_669142.jpg"><uri content-type="original_file" xlink:type="simple">https://binary.pensoft.net/fig/669142</uri></graphic></fig></tp:treatment-sec><tp:treatment-sec sec-type="distribution" id="SECID0ED5AE"><title>Distribution.</title><p>Japan (Honshû: Tôkyô and Fukui Prefectures; Kyûshû: Ôita Prefecture); Western Palaearctic region; China, Korea, Russian Far East, Taiwan (<xref ref-type="bibr" rid="B28">Yu et al. 2016</xref>; Lee at al. 2017). New to Japan.</p></tp:treatment-sec><tp:treatment-sec sec-type="host" id="SECID0EN5AE"><title>Hosts.</title><p>No host records are available in Japan, while <tp:taxon-name><tp:taxon-name-part taxon-name-part-type="family">Pentatomidae</tp:taxon-name-part></tp:taxon-name> (<italic><tp:taxon-name><tp:taxon-name-part taxon-name-part-type="genus" reg="Aelia">Aelia</tp:taxon-name-part></tp:taxon-name></italic>, <italic><tp:taxon-name><tp:taxon-name-part taxon-name-part-type="genus" reg="Dolycoris">Dolycoris</tp:taxon-name-part></tp:taxon-name></italic>, <italic><tp:taxon-name><tp:taxon-name-part taxon-name-part-type="genus" reg="Eurydema">Eurydema</tp:taxon-name-part></tp:taxon-name></italic>, <italic><tp:taxon-name><tp:taxon-name-part taxon-name-part-type="genus" reg="Holcostethus">Holcostethus</tp:taxon-name-part></tp:taxon-name></italic>, <italic><tp:taxon-name><tp:taxon-name-part taxon-name-part-type="genus" reg="Palomena">Palomena</tp:taxon-name-part></tp:taxon-name></italic>) (<xref ref-type="bibr" rid="B7">Dupuis 1952</xref>; <xref ref-type="bibr" rid="B25">Tobias 1986</xref>), <tp:taxon-name><tp:taxon-name-part taxon-name-part-type="family">Plataspidae</tp:taxon-name-part></tp:taxon-name> (<italic><tp:taxon-name><tp:taxon-name-part taxon-name-part-type="genus" reg="Coptosoma">Coptosoma</tp:taxon-name-part></tp:taxon-name></italic>) (<xref ref-type="bibr" rid="B3">Capek and Davidova-Vilimova 1978</xref>), and <tp:taxon-name><tp:taxon-name-part taxon-name-part-type="family">Scutelleridae</tp:taxon-name-part></tp:taxon-name> (<italic><tp:taxon-name><tp:taxon-name-part taxon-name-part-type="genus" reg="Eurygaster">Eurygaster</tp:taxon-name-part></tp:taxon-name></italic>) (<xref ref-type="bibr" rid="B25">Tobias 1986</xref>) are known host insects.</p></tp:treatment-sec><ref-list><ref id="B16"><mixed-citation xmlns:xlink="http://www.w3.org/1999/xlink" xlink:type="simple"><person-group><name name-style="western"><surname>Muesebeck</surname><given-names>CFW</given-names></name></person-group> (<year>1936</year>) <article-title>The genera of parasitic wasps of the braconid subfamily <tp:taxon-name><tp:taxon-name-part taxon-name-part-type="subfamily">Euphorinae</tp:taxon-name-part></tp:taxon-name>, with a review of the Nearctic species. United States Department of Agriculture.</article-title><source>Miscellaneous Publication</source><volume>241</volume>: <fpage>1</fpage>–<lpage>38</lpage>. <ext-link xlink:type="simple" ext-link-type="doi" xlink:href="10.5962/bhl.title.65576">https://doi.org/10.5962/bhl.title.65576</ext-link></mixed-citation></ref><ref id="B22"><mixed-citation xmlns:xlink="http://www.w3.org/1999/xlink" xlink:type="simple"><person-group><name name-style="western"><surname>Shenefelt</surname><given-names>RD</given-names></name></person-group> (<year>1969</year>) <article-title><tp:taxon-name><tp:taxon-name-part taxon-name-part-type="family">Braconidae</tp:taxon-name-part></tp:taxon-name> 1. <tp:taxon-name><tp:taxon-name-part taxon-name-part-type="subfamily">Hybrizoninae</tp:taxon-name-part></tp:taxon-name>, <tp:taxon-name><tp:taxon-name-part taxon-name-part-type="subfamily">Euphorinae</tp:taxon-name-part></tp:taxon-name>, <tp:taxon-name><tp:taxon-name-part taxon-name-part-type="subfamily">Cosmophorinae</tp:taxon-name-part></tp:taxon-name>, <tp:taxon-name><tp:taxon-name-part taxon-name-part-type="subfamily">Neoneurinae</tp:taxon-name-part></tp:taxon-name>, <tp:taxon-name><tp:taxon-name-part taxon-name-part-type="subfamily">Macrocentrinae</tp:taxon-name-part></tp:taxon-name>.</article-title><source>Hymenopterorum Catalogus (nova editio)</source><volume>4</volume>: <fpage>1</fpage>–<lpage>176</lpage>.</mixed-citation></ref><ref id="B2"><mixed-citation xmlns:xlink="http://www.w3.org/1999/xlink" xlink:type="simple"><person-group><name name-style="western"><surname>Belokobylskij</surname><given-names>SA</given-names></name></person-group> (<year>2000</year>) <article-title><tp:taxon-name><tp:taxon-name-part taxon-name-part-type="subfamily">Euphorinae</tp:taxon-name-part></tp:taxon-name>.</article-title> In: <person-group><name name-style="western"><surname>Ler</surname><given-names>PA</given-names></name></person-group> (<role>Ed.</role>) <issue-title>Key to the Insects of Russian Far East.</issue-title><source>Vol. IV. <tp:taxon-name><tp:taxon-name-part taxon-name-part-type="order">Neuroperoidea</tp:taxon-name-part></tp:taxon-name>, <tp:taxon-name><tp:taxon-name-part taxon-name-part-type="order">Mecoptera</tp:taxon-name-part></tp:taxon-name>, <tp:taxon-name><tp:taxon-name-part taxon-name-part-type="order">Hymenoptera</tp:taxon-name-part></tp:taxon-name>. Dal’nauka, Vladivostok</source>, <fpage>192</fpage>–<lpage>399</lpage>. [In Russian]</mixed-citation></ref><ref id="B5"><mixed-citation xmlns:xlink="http://www.w3.org/1999/xlink" xlink:type="simple"><person-group><name name-style="western"><surname>Chen</surname><given-names>XX</given-names></name><name name-style="western"><surname>van Achterberg</surname><given-names>C</given-names></name></person-group> (<year>1997</year>) <article-title>Revision of the subfamily <tp:taxon-name><tp:taxon-name-part taxon-name-part-type="subfamily">Euphorinae</tp:taxon-name-part></tp:taxon-name> (excluding the tribe <tp:taxon-name><tp:taxon-name-part taxon-name-part-type="tribe">Meteorini</tp:taxon-name-part></tp:taxon-name> Cresson) (<tp:taxon-name><tp:taxon-name-part taxon-name-part-type="order">Hymenoptera</tp:taxon-name-part></tp:taxon-name>: <tp:taxon-name><tp:taxon-name-part taxon-name-part-type="family">Braconidae</tp:taxon-name-part></tp:taxon-name>) from China.</article-title><source>Zoologische Verhandelingen Leiden</source><volume>313</volume>: <fpage>1</fpage>–<lpage>217</lpage>.</mixed-citation></ref><ref id="B28"><mixed-citation xmlns:xlink="http://www.w3.org/1999/xlink" xlink:type="simple"><person-group><name name-style="western"><surname>Yu</surname><given-names>DSK</given-names></name><name name-style="western"><surname>van Achterberg</surname><given-names>C</given-names></name><name name-style="western"><surname>Horstmann</surname><given-names>K</given-names></name></person-group> (<year>2016</year>) Taxapad 2016, <tp:taxon-name><tp:taxon-name-part taxon-name-part-type="superfamily">Ichneumonoidea</tp:taxon-name-part></tp:taxon-name> 2015 Database on flash-drive. Nepean, Ontario, Canada. <ext-link xlink:type="simple" ext-link-type="uri" xlink:href="http://www.taxapad.com">www.taxapad.com</ext-link></mixed-citation></ref><ref id="B7"><mixed-citation xmlns:xlink="http://www.w3.org/1999/xlink" xlink:type="simple"><person-group><name name-style="western"><surname>Dupuis</surname><given-names>C</given-names></name></person-group> (<year>1952</year>) Sur une larve d’Hyménoptères Braconide parasite de Pentatomides (Hem., <tp:taxon-name><tp:taxon-name-part taxon-name-part-type="suborder">Heteroptera</tp:taxon-name-part></tp:taxon-name>). Transactions of the 9<sup>th</sup> International Congress of Entomology. Amsterdam, 1951 1: 539–540.</mixed-citation></ref><ref id="B25"><mixed-citation xmlns:xlink="http://www.w3.org/1999/xlink" xlink:type="simple"><person-group><name name-style="western"><surname>Tobias</surname><given-names>VI</given-names></name></person-group> (<year>1986</year>) <article-title><tp:taxon-name><tp:taxon-name-part taxon-name-part-type="subfamily">Euphorinae</tp:taxon-name-part></tp:taxon-name>.</article-title> In: <person-group><name name-style="western"><surname>Medvedev</surname><given-names>GS</given-names></name></person-group> (<role>Ed.</role>) <issue-title>Opredelitel Nasekomych Evrospeiskoi Tsasti SSSR 3, Peredpontdatokrylye 4. Opr.</issue-title><source>Faune SSSR</source><volume>145</volume>: <fpage>1</fpage>–<lpage>501</lpage>. [In Russian]</mixed-citation></ref><ref id="B3"><mixed-citation xmlns:xlink="http://www.w3.org/1999/xlink" xlink:type="simple"><person-group><name name-style="western"><surname>Capek</surname><given-names>M</given-names></name><name name-style="western"><surname>Davidova-Vilimova</surname><given-names>J</given-names></name></person-group> (<year>1978</year>) <article-title>On the life history of <italic><tp:taxon-name><tp:taxon-name-part taxon-name-part-type="genus">Aridelus</tp:taxon-name-part><tp:taxon-name-part taxon-name-part-type="species">egregius</tp:taxon-name-part></tp:taxon-name></italic> (<tp:taxon-name><tp:taxon-name-part taxon-name-part-type="order">Hymenoptera</tp:taxon-name-part></tp:taxon-name>, <tp:taxon-name><tp:taxon-name-part taxon-name-part-type="family">Braconidae</tp:taxon-name-part></tp:taxon-name>) a parasite of European <italic><tp:taxon-name><tp:taxon-name-part taxon-name-part-type="genus">Coptosma</tp:taxon-name-part></tp:taxon-name></italic> (<tp:taxon-name><tp:taxon-name-part taxon-name-part-type="suborder">Heteroptera</tp:taxon-name-part></tp:taxon-name>, <tp:taxon-name><tp:taxon-name-part taxon-name-part-type="family">Plataspidae</tp:taxon-name-part></tp:taxon-name>).</article-title><source>Acta Entomologica Bohemoslovaca</source><volume>75</volume>: <fpage>243</fpage>–<lpage>254</lpage>.</mixed-citation></ref></ref-list></tp:taxon-treatment>
