# Supplementary material for: ﻿The genus Aridelus Marshall (Hymenoptera, Braconidae, Euphorinae) from Japan, with description of a new species
Source: Zookeys. 2022 Apr 6;1092:105–22. doi: 10.3897/zookeys.1092.73299 (PMC9007925; doi:10.3897/zookeys.1092.73299)
Supplement: XML Treatment for Aridelus elasmuchae [file zookeys.1092.73299-treatment4.xml]

<!DOCTYPE tp:taxon-treatment
  PUBLIC "-//TaxonX//DTD Taxonomic Treatment Publishing DTD v0 20100105//EN" "tax-treatment-NSO.dtd">
<tp:taxon-treatment xmlns:tp="http://www.plazi.org/taxpub"><tp:treatment-meta><kwd-group><label>Taxon classification</label><kwd>
              <named-content content-type="kingdom">Animalia</named-content>
            </kwd><kwd>
              <named-content content-type="order">Hymenoptera</named-content>
            </kwd><kwd>
              <named-content content-type="family">Braconidae</named-content>
            </kwd></kwd-group><mixed-citation publication-type="journal"><person-group><name><surname>Fujie</surname><given-names>Shunpei</given-names></name><name><surname>Maeto</surname><given-names>Kaoru</given-names></name></person-group><article-title>﻿The genus <italic><tp:taxon-name><tp:taxon-name-part taxon-name-part-type="genus" reg="Aridelus">Aridelus</tp:taxon-name-part></tp:taxon-name></italic> Marshall (<tp:taxon-name><tp:taxon-name-part taxon-name-part-type="order">Hymenoptera</tp:taxon-name-part></tp:taxon-name>, <tp:taxon-name><tp:taxon-name-part taxon-name-part-type="family">Braconidae</tp:taxon-name-part></tp:taxon-name>, <tp:taxon-name><tp:taxon-name-part taxon-name-part-type="subfamily">Euphorinae</tp:taxon-name-part></tp:taxon-name>) from Japan, with description of a new species</article-title><source>Zookeys</source><day>06</day><month>04</month><year>2022</year><volume>1092</volume><fpage>105</fpage><lpage>122</lpage><pub-id pub-id-type="doi">10.3897/zookeys.1092.73299</pub-id></mixed-citation></tp:treatment-meta><tp:nomenclature><label>﻿</label><tp:taxon-name>
            <object-id xmlns:xlink="http://www.w3.org/1999/xlink" content-type="arpha" xlink:type="simple">F20BFEE8-3903-5540-8883-AAE82C774059</object-id>
            <tp:taxon-name-part taxon-name-part-type="genus" reg="Aridelus">Aridelus</tp:taxon-name-part>
            <tp:taxon-name-part taxon-name-part-type="species" reg="elasmuchae">elasmuchae</tp:taxon-name-part>
          </tp:taxon-name><tp:taxon-authority>Maeto &amp; Kudo, 1992</tp:taxon-authority><xref ref-type="fig" rid="F2">Fig. 2A–C</xref><tp:nomenclature-citation-list><tp:nomenclature-citation><tp:taxon-name>
                <tp:taxon-name-part taxon-name-part-type="genus" reg="Aridelus">Aridelus</tp:taxon-name-part>
                <tp:taxon-name-part taxon-name-part-type="species" reg="elasmuchae">elasmuchae</tp:taxon-name-part>
              </tp:taxon-name><comment>Maeto &amp; Kudo, 1992: 78. [Type locality: Japan]</comment></tp:nomenclature-citation></tp:nomenclature-citation-list></tp:nomenclature><tp:treatment-sec sec-type="material" id="SECID0E1CAG"><title>Material.</title><p><bold>Japan Hokkaidô</bold>: 1♀, <bold><italic>holotype</italic></bold>, Nopporo, 15.VII.1986, S. Kudô leg. (<abbrev xmlns:xlink="http://www.w3.org/1999/xlink" xlink:title="Insect Museum, National Agriculture and Food Research Organization" id="ABBRID0EFDAG" xlink:type="simple">NARO</abbrev>); 2♂♂, Sapporo City, Hitsujigaoka, 20–27.VI.2011, MsT., K. Konishi leg. (<named-content xmlns:xlink="http://www.w3.org/1999/xlink" content-type="dwc:institutional_code" xlink:title="Osaka Museum of Natural History" xlink:href="http://grbio.org/institution/osaka-museum-natural-history-1" xlink:type="simple">OMNH</named-content>). 2♀♀ and 2♂♂, same data except 27.VI–4.VII.2011 (<named-content xmlns:xlink="http://www.w3.org/1999/xlink" content-type="dwc:institutional_code" xlink:title="Osaka Museum of Natural History" xlink:href="http://grbio.org/institution/osaka-museum-natural-history-1" xlink:type="simple">OMNH</named-content>); 1♀, Kumaishi Town, Ken’ichi-gawa, Iwafuchi-zawa, 15–20.VI.1995, MsT., Y. Itô &amp; T. Itô leg. (<abbrev xmlns:xlink="http://www.w3.org/1999/xlink" xlink:title="Insect Museum, National Agriculture and Food Research Organization" id="ABBRID0ERDAG" xlink:type="simple">NARO</abbrev>). <bold>Honshû</bold>: 1♀, Aomori Pref., Mt. Iwaki, 28.IX.1983, M. Miyazaki leg. (<abbrev xmlns:xlink="http://www.w3.org/1999/xlink" xlink:title="Insect Museum, National Agriculture and Food Research Organization" id="ABBRID0EXDAG" xlink:type="simple">NARO</abbrev>); 9♀♀ 7♂♂, Miyagi Pref., Minamisanriku Town, Hinokuchi, 5.VI–12.VII.2015, MsT., H. Yamazaki &amp; S. Fujie leg. (<named-content xmlns:xlink="http://www.w3.org/1999/xlink" content-type="dwc:institutional_code" xlink:title="Osaka Museum of Natural History" xlink:href="http://grbio.org/institution/osaka-museum-natural-history-1" xlink:type="simple">OMNH</named-content>); 2♂♂, same data except 28.IX–6.XI.2015 (<named-content xmlns:xlink="http://www.w3.org/1999/xlink" content-type="dwc:institutional_code" xlink:title="Osaka Museum of Natural History" xlink:href="http://grbio.org/institution/osaka-museum-natural-history-1" xlink:type="simple">OMNH</named-content>); 1♀, Miyagi Pref., Minamisanriku Town, Mt. Tatsugane, 5.VIII.2016, S. Fujie leg. (<named-content xmlns:xlink="http://www.w3.org/1999/xlink" content-type="dwc:institutional_code" xlink:title="Osaka Museum of Natural History" xlink:href="http://grbio.org/institution/osaka-museum-natural-history-1" xlink:type="simple">OMNH</named-content>); 1♂, Toyama Pref., Toyama City, Arimine, Jurodani, 1120 m alt., 7–14.VII.2009, MsT., M. Watanabe leg. (<named-content xmlns:xlink="http://www.w3.org/1999/xlink" content-type="dwc:institutional_code" xlink:title="Kanagawa Prefectural Museum of Natural History" xlink:href="http://grbio.org/institution/kanagawa-prefectural-museum-natural-history" xlink:type="simple">KPMNH</named-content>); 1♀, Hyôgo Pref., Kami Town, Niiya, 20.VI–11.VII.2015, MsT., S. Fujie leg. (<named-content xmlns:xlink="http://www.w3.org/1999/xlink" content-type="dwc:institutional_code" xlink:title="Osaka Museum of Natural History" xlink:href="http://grbio.org/institution/osaka-museum-natural-history-1" xlink:type="simple">OMNH</named-content>); 1♀, Hyôgo Pref., Kami Town, Niiya, 15.VI–14.VII.2013, MsT., S. Fujie &amp; M. Itô leg. (<named-content xmlns:xlink="http://www.w3.org/1999/xlink" content-type="dwc:institutional_code" xlink:title="Osaka Museum of Natural History" xlink:href="http://grbio.org/institution/osaka-museum-natural-history-1" xlink:type="simple">OMNH</named-content>). <bold>Kyûshû</bold>: 1♂, Kumamoto Pref., Izumi Vil., Mt. Hakuchô, 10.VII.1978, K. Ohara leg. (<abbrev xmlns:xlink="http://www.w3.org/1999/xlink" xlink:title="Insect Museum, National Agriculture and Food Research Organization" id="ABBRID0EVEAG" xlink:type="simple">NARO</abbrev>).</p><fig id="F3" position="float" orientation="portrait"><object-id xmlns:xlink="http://www.w3.org/1999/xlink" content-type="doi" xlink:type="simple">10.3897/zookeys.1092.73299.figure3</object-id><object-id xmlns:xlink="http://www.w3.org/1999/xlink" content-type="arpha" xlink:type="simple">B44C0309-B7E5-57B0-8255-84AED346AE08</object-id><label>Figure 3.</label><caption><p><italic><tp:taxon-name><tp:taxon-name-part taxon-name-part-type="genus" reg="Aridelus">Aridelus</tp:taxon-name-part><tp:taxon-name-part taxon-name-part-type="species" reg="elasmuchae">elasmuchae</tp:taxon-name-part></tp:taxon-name></italic> Maeto &amp; Kudo, 1992, ♀ from Hyôgo Prefecture, Japan <bold>A</bold> habitus <bold>B</bold> head, frontal view <bold>C</bold> head, dorsal view <bold>D</bold> first metasomal tergite, dorsal view.</p></caption><graphic xmlns:xlink="http://www.w3.org/1999/xlink" xlink:href="zookeys-1092-105-g003.jpg" position="float" orientation="portrait" xlink:type="simple" id="oo_669143.jpg"><uri content-type="original_file" xlink:type="simple">https://binary.pensoft.net/fig/669143</uri></graphic></fig></tp:treatment-sec><tp:treatment-sec sec-type="distribution" id="SECID0EZFAG"><title>Distribution.</title><p>Japan (Hokkaidô; Honshû: Aomori, Miyagi, Tochigi, Toyama, Hyôgo and Tottori Prefectures; Shikoku: Ehime Prefecture; Kyûshû: Ôita Prefecture) (<xref ref-type="bibr" rid="B14">Maeto and Kudo 1992</xref>; <xref ref-type="bibr" rid="B24">Takahashi and Shiraishi 2018</xref>; <xref ref-type="bibr" rid="B8">Fujie and Katayama 2020</xref>; present study); Russian Far East (<xref ref-type="bibr" rid="B28">Yu et al. 2016</xref>).</p></tp:treatment-sec><tp:treatment-sec sec-type="host" id="SECID0EPGAG"><title>Hosts.</title><p><italic><tp:taxon-name><tp:taxon-name-part taxon-name-part-type="genus" reg="Elasmucha">Elasmucha</tp:taxon-name-part><tp:taxon-name-part taxon-name-part-type="species" reg="putoni">putoni</tp:taxon-name-part></tp:taxon-name></italic> Scott, 1874 (<tp:taxon-name><tp:taxon-name-part taxon-name-part-type="family">Acanthosomatidae</tp:taxon-name-part></tp:taxon-name>) (<xref ref-type="bibr" rid="B14">Maeto and Kudo 1992</xref>).</p></tp:treatment-sec><tp:treatment-sec><!--Section generated to contain objects referenced in tp:taxon-treatment.--><fig id="F2" position="float" orientation="portrait"><object-id xmlns:xlink="http://www.w3.org/1999/xlink" content-type="doi" xlink:type="simple">10.3897/zookeys.1092.73299.figure2</object-id><object-id xmlns:xlink="http://www.w3.org/1999/xlink" content-type="arpha" xlink:type="simple">69ED5A8B-BFE2-50CF-84D9-9B025003010A</object-id><label>Figure 2.</label><caption><p><italic><tp:taxon-name><tp:taxon-name-part taxon-name-part-type="genus" reg="Aridelus">Aridelus</tp:taxon-name-part><tp:taxon-name-part taxon-name-part-type="species" reg="egregius">egregius</tp:taxon-name-part></tp:taxon-name></italic> Schmiedeknecht, 1907, ♀ from Fukui Prefecture, Japan <bold>A</bold> habitus <bold>B</bold> head, frontal view <bold>C</bold> head and mesoscutum, dorsal view <bold>D</bold> wings <bold>E</bold> hind femur.</p></caption><graphic xmlns:xlink="http://www.w3.org/1999/xlink" xlink:href="zookeys-1092-105-g002.jpg" position="float" orientation="portrait" xlink:type="simple" id="oo_669142.jpg"><uri content-type="original_file" xlink:type="simple">https://binary.pensoft.net/fig/669142</uri></graphic></fig></tp:treatment-sec><ref-list><ref id="B14"><mixed-citation xmlns:xlink="http://www.w3.org/1999/xlink" xlink:type="simple"><person-group><name name-style="western"><surname>Maeto</surname><given-names>K</given-names></name><name name-style="western"><surname>Kudo</surname><given-names>S</given-names></name></person-group> (<year>1992</year>) <article-title>A new <tp:taxon-name><tp:taxon-name-part taxon-name-part-type="subfamily">euphorinae</tp:taxon-name-part></tp:taxon-name> species of <italic><tp:taxon-name><tp:taxon-name-part taxon-name-part-type="genus">Aridelus</tp:taxon-name-part></tp:taxon-name></italic> (<tp:taxon-name><tp:taxon-name-part taxon-name-part-type="order">Hymenoptera</tp:taxon-name-part></tp:taxon-name>, <tp:taxon-name><tp:taxon-name-part taxon-name-part-type="family">Braconidae</tp:taxon-name-part></tp:taxon-name>) associated with a subsocial bug <tp:taxon-name><tp:taxon-name-part taxon-name-part-type="genus">Elasmucha</tp:taxon-name-part><tp:taxon-name-part taxon-name-part-type="species">putoni</tp:taxon-name-part></tp:taxon-name> (<tp:taxon-name><tp:taxon-name-part taxon-name-part-type="suborder">Heteroptera</tp:taxon-name-part></tp:taxon-name>, <tp:taxon-name><tp:taxon-name-part taxon-name-part-type="family">Acanthosomatidae</tp:taxon-name-part></tp:taxon-name>).</article-title><source>Japanese Journal of Entomology</source><volume>60</volume>: <fpage>77</fpage>–<lpage>84</lpage>.</mixed-citation></ref><ref id="B24"><mixed-citation xmlns:xlink="http://www.w3.org/1999/xlink" xlink:type="simple"><person-group><name name-style="western"><surname>Takahashi</surname><given-names>H</given-names></name><name name-style="western"><surname>Shiraishi</surname><given-names>M</given-names></name></person-group> (<year>2018</year>) <article-title>Some records of <tp:taxon-name><tp:taxon-name-part taxon-name-part-type="order">Hymenoptera</tp:taxon-name-part></tp:taxon-name> from Ehime Pref., Shikoku, Japan (XIII).</article-title><source>Gensei</source><volume>94</volume>: <fpage>3</fpage>–<lpage>5</lpage>. [In Japanese]</mixed-citation></ref><ref id="B8"><mixed-citation xmlns:xlink="http://www.w3.org/1999/xlink" xlink:type="simple"><person-group><name name-style="western"><surname>Fujie</surname><given-names>S</given-names></name><name name-style="western"><surname>Katayama</surname><given-names>E</given-names></name></person-group> (<year>2020</year>) <article-title>Additional records of braconids from Tochigi Prefecture (2).</article-title><source>Insect</source><volume>71</volume>(<issue>2</issue>): <fpage>83</fpage>–<lpage>87</lpage>. [In Japanese]</mixed-citation></ref><ref id="B28"><mixed-citation xmlns:xlink="http://www.w3.org/1999/xlink" xlink:type="simple"><person-group><name name-style="western"><surname>Yu</surname><given-names>DSK</given-names></name><name name-style="western"><surname>van Achterberg</surname><given-names>C</given-names></name><name name-style="western"><surname>Horstmann</surname><given-names>K</given-names></name></person-group> (<year>2016</year>) Taxapad 2016, <tp:taxon-name><tp:taxon-name-part taxon-name-part-type="superfamily">Ichneumonoidea</tp:taxon-name-part></tp:taxon-name> 2015 Database on flash-drive. Nepean, Ontario, Canada. <ext-link xlink:type="simple" ext-link-type="uri" xlink:href="http://www.taxapad.com">www.taxapad.com</ext-link></mixed-citation></ref></ref-list></tp:taxon-treatment>
