# Supplementary material for: ﻿The genus Aridelus Marshall (Hymenoptera, Braconidae, Euphorinae) from Japan, with description of a new species
Source: Zookeys. 2022 Apr 6;1092:105–22. doi: 10.3897/zookeys.1092.73299 (PMC9007925; doi:10.3897/zookeys.1092.73299)
Supplement: XML Treatment for Aridelus rufotestaceus [file zookeys.1092.73299-treatment6.xml]

<!DOCTYPE tp:taxon-treatment
  PUBLIC "-//TaxonX//DTD Taxonomic Treatment Publishing DTD v0 20100105//EN" "tax-treatment-NSO.dtd">
<tp:taxon-treatment xmlns:tp="http://www.plazi.org/taxpub"><tp:treatment-meta><kwd-group><label>Taxon classification</label><kwd>
              <named-content content-type="kingdom">Animalia</named-content>
            </kwd><kwd>
              <named-content content-type="order">Hymenoptera</named-content>
            </kwd><kwd>
              <named-content content-type="family">Braconidae</named-content>
            </kwd></kwd-group><mixed-citation publication-type="journal"><person-group><name><surname>Fujie</surname><given-names>Shunpei</given-names></name><name><surname>Maeto</surname><given-names>Kaoru</given-names></name></person-group><article-title>﻿The genus <italic><tp:taxon-name><tp:taxon-name-part taxon-name-part-type="genus" reg="Aridelus">Aridelus</tp:taxon-name-part></tp:taxon-name></italic> Marshall (<tp:taxon-name><tp:taxon-name-part taxon-name-part-type="order">Hymenoptera</tp:taxon-name-part></tp:taxon-name>, <tp:taxon-name><tp:taxon-name-part taxon-name-part-type="family">Braconidae</tp:taxon-name-part></tp:taxon-name>, <tp:taxon-name><tp:taxon-name-part taxon-name-part-type="subfamily">Euphorinae</tp:taxon-name-part></tp:taxon-name>) from Japan, with description of a new species</article-title><source>Zookeys</source><day>06</day><month>04</month><year>2022</year><volume>1092</volume><fpage>105</fpage><lpage>122</lpage><pub-id pub-id-type="doi">10.3897/zookeys.1092.73299</pub-id></mixed-citation></tp:treatment-meta><tp:nomenclature><label>﻿</label><tp:taxon-name>
            <object-id xmlns:xlink="http://www.w3.org/1999/xlink" content-type="arpha" xlink:type="simple">B88ADBDE-BC96-5CDA-A41E-EBE823702FB8</object-id>
            <tp:taxon-name-part taxon-name-part-type="genus" reg="Aridelus">Aridelus</tp:taxon-name-part>
            <tp:taxon-name-part taxon-name-part-type="species" reg="rufotestaceus">rufotestaceus</tp:taxon-name-part>
          </tp:taxon-name><tp:taxon-authority>Tobias, 1986</tp:taxon-authority><xref ref-type="fig" rid="F5">Fig. 5A–I</xref><tp:nomenclature-citation-list><tp:nomenclature-citation><tp:taxon-name>
                <tp:taxon-name-part taxon-name-part-type="genus" reg="Aridelus">Aridelus</tp:taxon-name-part>
                <tp:taxon-name-part taxon-name-part-type="species" reg="rufotestaceus">rufotestaceus</tp:taxon-name-part>
              </tp:taxon-name><comment>Tobias, 1986: 229 (English translation: 399); <xref ref-type="bibr" rid="B5">Chen and van Achterberg 1997</xref>: 18; <xref ref-type="bibr" rid="B21">Shaw et al. 2001</xref>: 132. [Type locality: Russia]</comment></tp:nomenclature-citation><tp:nomenclature-citation><tp:taxon-name>
                <tp:taxon-name-part taxon-name-part-type="genus" reg="Aridelus">Aridelus</tp:taxon-name-part>
                <tp:taxon-name-part taxon-name-part-type="species" reg="rufiventris">rufiventris</tp:taxon-name-part>
              </tp:taxon-name><comment>Luo &amp; Chen, 1994: 483; <xref ref-type="bibr" rid="B5">Chen and van Achterberg 1997</xref>:18. Syn. nov. [Type locality: China]</comment></tp:nomenclature-citation></tp:nomenclature-citation-list></tp:nomenclature><tp:treatment-sec sec-type="material" id="SECID0EPVAG"><title>Material.</title><p><bold>Russia</bold> 1♀, <bold><italic>holotype</italic></bold>, Lazarevskoe, Sochi, forest along rivulet, 14.IX.1981, V. Tobias leg. (<named-content xmlns:xlink="http://www.w3.org/1999/xlink" content-type="dwc:institutional_code" xlink:title="Zoological Institute, Russian Academy of Sciences" xlink:href="http://grbio.org/institution/zoological-institute-russian-academy-sciences" xlink:type="simple">ZISP</named-content>). <bold>Japan Honshû</bold>: 1♂, Shizuoka Pref., Shizuoka City, Shimizu Ward, Muramatsu, collected as a host adult of <italic><tp:taxon-name><tp:taxon-name-part taxon-name-part-type="genus" reg="Glaucias">Glaucias</tp:taxon-name-part><tp:taxon-name-part taxon-name-part-type="species" reg="subpunctatus">subpunctatus</tp:taxon-name-part></tp:taxon-name></italic> on 14.XII.2018, recognized a cocoon on 23.I.2019, and emerged on 8.II.2019, K. Itoyama &amp; A. Tsunashima leg. (<named-content xmlns:xlink="http://www.w3.org/1999/xlink" content-type="dwc:institutional_code" xlink:title="Osaka Museum of Natural History" xlink:href="http://grbio.org/institution/osaka-museum-natural-history-1" xlink:type="simple">OMNH</named-content>); 1♂, Toyama Pref., Toyama City, Arimine, Inonedani, 1120 m alt., 15–22.IX.2009, MsT., M. Watanabe et al. leg. (<named-content xmlns:xlink="http://www.w3.org/1999/xlink" content-type="dwc:institutional_code" xlink:title="Kanagawa Prefectural Museum of Natural History" xlink:href="http://grbio.org/institution/kanagawa-prefectural-museum-natural-history" xlink:type="simple">KPMNH</named-content>); 1♀, Mie Pref., Taiki Town, Nishiki, 9–21.X.2007, MsT., M. Nakaseko leg. (<named-content xmlns:xlink="http://www.w3.org/1999/xlink" content-type="dwc:institutional_code" xlink:title="Laboratory of Entomology, Faculty of Agriculture, Meijo University" xlink:href="http://grbio.org/institution/meijo-university" xlink:type="simple">MUNJ</named-content>); 1♂, Kyôto Pref., Yawata City, Morigaito, left bank of Kidu River, 17.VI.2018, S. Fujie leg. (<named-content xmlns:xlink="http://www.w3.org/1999/xlink" content-type="dwc:institutional_code" xlink:title="Osaka Museum of Natural History" xlink:href="http://grbio.org/institution/osaka-museum-natural-history-1" xlink:type="simple">OMNH</named-content>); 1♀, Nara Pref., Uda City, Haibarahagihara, Torimiyama-kôen, about 585 m alt., 20.VIII.2018, R. Itô leg. (<named-content xmlns:xlink="http://www.w3.org/1999/xlink" content-type="dwc:institutional_code" xlink:title="Osaka Museum of Natural History" xlink:href="http://grbio.org/institution/osaka-museum-natural-history-1" xlink:type="simple">OMNH</named-content>). <bold>Hachijôjima Is.</bold>: 2♂♂, Eigo, 2.VI.1964, Y, Hirashima &amp; M. Shiga leg. (<abbrev xmlns:xlink="http://www.w3.org/1999/xlink" xlink:title="Insect Museum, National Agriculture and Food Research Organization" id="ABBRID0EBXAG" xlink:type="simple">NARO</abbrev>). <bold>Kyûshû</bold>: 1♂, Kumamoto Pref., Izumi Vil., Gokanosô, 1.VIII.1981, H. Kurokawa leg. (<named-content xmlns:xlink="http://www.w3.org/1999/xlink" content-type="dwc:institutional_code" xlink:title="Osaka Museum of Natural History" xlink:href="http://grbio.org/institution/osaka-museum-natural-history-1" xlink:type="simple">OMNH</named-content>). <bold>Yakushima Is.</bold>: 1♀, Kankake, 25.VIII–28.IX.2007, MsT., T. Yamauchi leg. (<named-content xmlns:xlink="http://www.w3.org/1999/xlink" content-type="dwc:institutional_code" xlink:title="Kanagawa Prefectural Museum of Natural History" xlink:href="http://grbio.org/institution/kanagawa-prefectural-museum-natural-history" xlink:type="simple">KPMNH</named-content>); Mt. Aiko, 8–28.VI.2007, MsT., T. Yamauchi leg. (<named-content xmlns:xlink="http://www.w3.org/1999/xlink" content-type="dwc:institutional_code" xlink:title="Kanagawa Prefectural Museum of Natural History" xlink:href="http://grbio.org/institution/kanagawa-prefectural-museum-natural-history" xlink:type="simple">KPMNH</named-content>); 1♀, same data except 29.VII–25.VIII.2007. (<named-content xmlns:xlink="http://www.w3.org/1999/xlink" content-type="dwc:institutional_code" xlink:title="Kanagawa Prefectural Museum of Natural History" xlink:href="http://grbio.org/institution/kanagawa-prefectural-museum-natural-history" xlink:type="simple">KPMNH</named-content>); 1♀, same data except 28.IX–2.XI.2007. (<named-content xmlns:xlink="http://www.w3.org/1999/xlink" content-type="dwc:institutional_code" xlink:title="Kanagawa Prefectural Museum of Natural History" xlink:href="http://grbio.org/institution/kanagawa-prefectural-museum-natural-history" xlink:type="simple">KPMNH</named-content>). <bold>Korea</bold> 1♂, Kyongsangpuk-do, Mt. Sudo, 700 m alt., 9–12.VII.1971, K. Yamagishi leg. (<named-content xmlns:xlink="http://www.w3.org/1999/xlink" content-type="dwc:institutional_code" xlink:title="Laboratory of Entomology, Faculty of Agriculture, Meijo University" xlink:href="http://grbio.org/institution/meijo-university" xlink:type="simple">MUNJ</named-content>).</p><fig id="F5" position="float" orientation="portrait"><object-id xmlns:xlink="http://www.w3.org/1999/xlink" content-type="doi" xlink:type="simple">10.3897/zookeys.1092.73299.figure5</object-id><object-id xmlns:xlink="http://www.w3.org/1999/xlink" content-type="arpha" xlink:type="simple">1EC19CC8-D5ED-5840-BD02-D24B1431FA22</object-id><label>Figure 5.</label><caption><p><italic><tp:taxon-name><tp:taxon-name-part taxon-name-part-type="genus" reg="Aridelus">Aridelus</tp:taxon-name-part><tp:taxon-name-part taxon-name-part-type="species" reg="rufotestaceus">rufotestaceus</tp:taxon-name-part></tp:taxon-name></italic> Tobias, 1986, ♀ from Yakushima Is. (A, B, D, F, H) and ♂ from Toyama Prefecture (C, E, G, I) <bold>A</bold> habitus <bold>B, C</bold> head, dorsal view <bold>D, E</bold> head and mesosoma, lateral view <bold>F, G</bold> second submarginal cell and vein m-cu of fore wing <bold>H, I</bold> vein 1r-m and 2-SC+R of hind wing.</p></caption><graphic xmlns:xlink="http://www.w3.org/1999/xlink" xlink:href="zookeys-1092-105-g005.jpg" position="float" orientation="portrait" xlink:type="simple" id="oo_669145.jpg"><uri content-type="original_file" xlink:type="simple">https://binary.pensoft.net/fig/669145</uri></graphic></fig></tp:treatment-sec><tp:treatment-sec sec-type="distribution" id="SECID0EFZAG"><title>Distribution.</title><p>Japan (Honshû: Shizuoka, Toyama, Mie and Kyôto Prefecture; Hachijôjima Is.; Kyûshû: Kumamoto Prefecture; Yakushima Is.); China, Georgia, Korea, Italy, Russian Far East (<xref ref-type="bibr" rid="B28">Yu et al. 2016</xref>; <xref ref-type="bibr" rid="B10">Lee et al. 2017</xref>). New to Japan.</p></tp:treatment-sec><tp:treatment-sec sec-type="host" id="SECID0ETZAG"><title>Hosts.</title><p><italic><tp:taxon-name><tp:taxon-name-part taxon-name-part-type="genus" reg="Glaucias">Glaucias</tp:taxon-name-part><tp:taxon-name-part taxon-name-part-type="species" reg="subpunctatus">subpunctatus</tp:taxon-name-part></tp:taxon-name></italic> (Walker, 1867) (a new record) and <italic><tp:taxon-name><tp:taxon-name-part taxon-name-part-type="genus" reg="Nezara">Nezara</tp:taxon-name-part><tp:taxon-name-part taxon-name-part-type="species" reg="viridula">viridula</tp:taxon-name-part></tp:taxon-name></italic> (Linnaeus, 1758) (<xref ref-type="bibr" rid="B21">Shaw et al. 2001</xref>) (both <tp:taxon-name><tp:taxon-name-part taxon-name-part-type="family">Pentatomidae</tp:taxon-name-part></tp:taxon-name>).</p></tp:treatment-sec><tp:treatment-sec sec-type="remarks" id="SECID0EY1AG"><title>Remarks.</title><p><xref ref-type="bibr" rid="B5">Chen and van Achterberg (1997)</xref> indicated the differences between <italic><tp:taxon-name><tp:taxon-name-part taxon-name-part-type="genus" reg="Aridelus">A.</tp:taxon-name-part><tp:taxon-name-part taxon-name-part-type="species" reg="rufiventris">rufiventris</tp:taxon-name-part></tp:taxon-name></italic> Luo &amp; Chen and <italic><tp:taxon-name><tp:taxon-name-part taxon-name-part-type="genus" reg="Aridelus">A.</tp:taxon-name-part><tp:taxon-name-part taxon-name-part-type="species" reg="rufotestaceus">rufotestaceus</tp:taxon-name-part></tp:taxon-name></italic> Tobias from only one specimen of each taxon in the sculpture of the vertex, the condition of vein m-cu of the fore wing, the relative length of vein 1r-m of the hind wing, and the colour of the mesosoma, as shown in Suppl. material <xref ref-type="supplementary-material" rid="S1">1</xref>: Table S1. However, these characters could not separate the Japanese specimens into the two species (Suppl. material <xref ref-type="supplementary-material" rid="S1">1</xref>: Table S1). These are most likely intraspecific variations. Hence, <italic><tp:taxon-name><tp:taxon-name-part taxon-name-part-type="genus" reg="Aridelus">A.</tp:taxon-name-part><tp:taxon-name-part taxon-name-part-type="species" reg="rufiventris">rufiventris</tp:taxon-name-part></tp:taxon-name></italic> is considered a junior synonym of <italic><tp:taxon-name><tp:taxon-name-part taxon-name-part-type="genus" reg="Aridelus">A.</tp:taxon-name-part><tp:taxon-name-part taxon-name-part-type="species" reg="rufotestaceus">rufotestaceus</tp:taxon-name-part></tp:taxon-name></italic>.</p></tp:treatment-sec><tp:treatment-sec><!--Section generated to contain objects referenced in tp:taxon-treatment.--><supplementary-material xmlns:xlink="http://www.w3.org/1999/xlink" id="S1" position="float" orientation="portrait" xlink:type="simple"><object-id content-type="arpha" xlink:type="simple">A6383969-F228-5C45-BF7A-1E3BEB8E72EA</object-id><label>Supplementary material 1</label><caption><p>Table S1</p></caption><statement content-type="dataType"><label>Data type</label><p>xlsx file</p></statement><statement content-type="notes"><label>Explanation note</label><p>Comparison of Chinese specimens of <italic><tp:taxon-name><tp:taxon-name-part taxon-name-part-type="genus" reg="Aridelus">Aridelus</tp:taxon-name-part><tp:taxon-name-part taxon-name-part-type="species" reg="rufotestaceus">rufotestaceus</tp:taxon-name-part></tp:taxon-name></italic> Tobias and <italic><tp:taxon-name><tp:taxon-name-part taxon-name-part-type="genus" reg="Aridelus">A.</tp:taxon-name-part><tp:taxon-name-part taxon-name-part-type="species" reg="rufiventris">rufiventris</tp:taxon-name-part></tp:taxon-name></italic> Luo &amp; Chen with Japanese and Korean specimens of <italic><tp:taxon-name><tp:taxon-name-part taxon-name-part-type="genus" reg="Aridelus">A.</tp:taxon-name-part><tp:taxon-name-part taxon-name-part-type="species" reg="rufotestaceus">rufotestaceus</tp:taxon-name-part></tp:taxon-name></italic>.</p></statement><media xlink:href="zookeys-1092-105-s001.xlsx" mimetype="application" mime-subtype="vnd.openxmlformats-officedocument.spreadsheetml.sheet" position="float" orientation="portrait" xlink:type="simple" id="oo_669148.xlsx"><uri content-type="original_file" xlink:type="simple">https://binary.pensoft.net/file/669148</uri></media><permissions><license xlink:type="simple"><license-p>This dataset is made available under the Open Database License (http://opendatacommons.org/licenses/odbl/1.0/). The Open Database License (ODbL) is a license agreement intended to allow users to freely share, modify, and use this Dataset while maintaining this same freedom for others, provided that the original source and author(s) are credited.</license-p></license></permissions><attrib specific-use="authors">Shunpei Fujie, Kaoru Maeto</attrib></supplementary-material></tp:treatment-sec><ref-list><ref id="B5"><mixed-citation xmlns:xlink="http://www.w3.org/1999/xlink" xlink:type="simple"><person-group><name name-style="western"><surname>Chen</surname><given-names>XX</given-names></name><name name-style="western"><surname>van Achterberg</surname><given-names>C</given-names></name></person-group> (<year>1997</year>) <article-title>Revision of the subfamily <tp:taxon-name><tp:taxon-name-part taxon-name-part-type="subfamily">Euphorinae</tp:taxon-name-part></tp:taxon-name> (excluding the tribe <tp:taxon-name><tp:taxon-name-part taxon-name-part-type="tribe">Meteorini</tp:taxon-name-part></tp:taxon-name> Cresson) (<tp:taxon-name><tp:taxon-name-part taxon-name-part-type="order">Hymenoptera</tp:taxon-name-part></tp:taxon-name>: <tp:taxon-name><tp:taxon-name-part taxon-name-part-type="family">Braconidae</tp:taxon-name-part></tp:taxon-name>) from China.</article-title><source>Zoologische Verhandelingen Leiden</source><volume>313</volume>: <fpage>1</fpage>–<lpage>217</lpage>.</mixed-citation></ref><ref id="B21"><mixed-citation xmlns:xlink="http://www.w3.org/1999/xlink" xlink:type="simple"><person-group><name name-style="western"><surname>Shaw</surname><given-names>SR</given-names></name><name name-style="western"><surname>Salerno</surname><given-names>G</given-names></name><name name-style="western"><surname>Colazza</surname><given-names>S</given-names></name><name name-style="western"><surname>Peri</surname><given-names>E</given-names></name></person-group> (<year>2001</year>) <article-title>First record of <italic><tp:taxon-name><tp:taxon-name-part taxon-name-part-type="genus">Aridelus</tp:taxon-name-part><tp:taxon-name-part taxon-name-part-type="species">rufotestaceus</tp:taxon-name-part></tp:taxon-name></italic> Tobias (<tp:taxon-name><tp:taxon-name-part taxon-name-part-type="order">Hymenoptera</tp:taxon-name-part></tp:taxon-name>: <tp:taxon-name><tp:taxon-name-part taxon-name-part-type="family">Braconidae</tp:taxon-name-part></tp:taxon-name>, <tp:taxon-name><tp:taxon-name-part taxon-name-part-type="subfamily">Euphorinae</tp:taxon-name-part></tp:taxon-name>) parasitizing <italic><tp:taxon-name><tp:taxon-name-part taxon-name-part-type="genus">Nezara</tp:taxon-name-part><tp:taxon-name-part taxon-name-part-type="species">viridula</tp:taxon-name-part></tp:taxon-name></italic> nymphs (<tp:taxon-name><tp:taxon-name-part taxon-name-part-type="suborder">Heteroptera</tp:taxon-name-part></tp:taxon-name>: <tp:taxon-name><tp:taxon-name-part taxon-name-part-type="family">Pentatomidae</tp:taxon-name-part></tp:taxon-name>) with observations on its immature stages and development.</article-title><source>Journal of <tp:taxon-name><tp:taxon-name-part taxon-name-part-type="order">Hymenoptera</tp:taxon-name-part></tp:taxon-name> Research</source><volume>10</volume>: <fpage>131</fpage>–<lpage>137</lpage>.</mixed-citation></ref><ref id="B28"><mixed-citation xmlns:xlink="http://www.w3.org/1999/xlink" xlink:type="simple"><person-group><name name-style="western"><surname>Yu</surname><given-names>DSK</given-names></name><name name-style="western"><surname>van Achterberg</surname><given-names>C</given-names></name><name name-style="western"><surname>Horstmann</surname><given-names>K</given-names></name></person-group> (<year>2016</year>) Taxapad 2016, <tp:taxon-name><tp:taxon-name-part taxon-name-part-type="superfamily">Ichneumonoidea</tp:taxon-name-part></tp:taxon-name> 2015 Database on flash-drive. Nepean, Ontario, Canada. <ext-link xlink:type="simple" ext-link-type="uri" xlink:href="http://www.taxapad.com">www.taxapad.com</ext-link></mixed-citation></ref><ref id="B10"><mixed-citation xmlns:xlink="http://www.w3.org/1999/xlink" xlink:type="simple"><person-group><name name-style="western"><surname>Lee</surname><given-names>HR</given-names></name><name name-style="western"><surname>An</surname><given-names>TH</given-names></name><name name-style="western"><surname>Ku</surname><given-names>DS</given-names></name><name name-style="western"><surname>Byun</surname><given-names>BK</given-names></name></person-group> (<year>2017</year>) <article-title>Taxonomic revision of the genus <italic><tp:taxon-name><tp:taxon-name-part taxon-name-part-type="genus">Aridelus</tp:taxon-name-part></tp:taxon-name></italic> Marshall (<tp:taxon-name><tp:taxon-name-part taxon-name-part-type="order">Hymenoptera</tp:taxon-name-part></tp:taxon-name>: <tp:taxon-name><tp:taxon-name-part taxon-name-part-type="family">Braconidae</tp:taxon-name-part></tp:taxon-name>: <tp:taxon-name><tp:taxon-name-part taxon-name-part-type="subfamily">Euphorinae</tp:taxon-name-part></tp:taxon-name>) from Korea.</article-title><source>Journal of Asia-Pacific Biodiversity</source><volume>10</volume>(<issue>3</issue>): <fpage>409</fpage>–<lpage>412</lpage>. <ext-link xlink:type="simple" ext-link-type="doi" xlink:href="10.1016/j.japb.2017.05.002">https://doi.org/10.1016/j.japb.2017.05.002</ext-link></mixed-citation></ref></ref-list></tp:taxon-treatment>
