# Supplementary material for: ﻿The genus Aridelus Marshall (Hymenoptera, Braconidae, Euphorinae) from Japan, with description of a new species
Source: Zookeys. 2022 Apr 6;1092:105–22. doi: 10.3897/zookeys.1092.73299 (PMC9007925; doi:10.3897/zookeys.1092.73299)
Supplement: XML Treatment for Aridelus rutilipoides [file zookeys.1092.73299-treatment7.xml]

<!DOCTYPE tp:taxon-treatment
  PUBLIC "-//TaxonX//DTD Taxonomic Treatment Publishing DTD v0 20100105//EN" "tax-treatment-NSO.dtd">
<tp:taxon-treatment xmlns:tp="http://www.plazi.org/taxpub"><tp:treatment-meta><kwd-group><label>Taxon classification</label><kwd>
              <named-content content-type="kingdom">Animalia</named-content>
            </kwd><kwd>
              <named-content content-type="order">Hymenoptera</named-content>
            </kwd><kwd>
              <named-content content-type="family">Braconidae</named-content>
            </kwd></kwd-group><mixed-citation publication-type="journal"><person-group><name><surname>Fujie</surname><given-names>Shunpei</given-names></name><name><surname>Maeto</surname><given-names>Kaoru</given-names></name></person-group><article-title>﻿The genus <italic><tp:taxon-name><tp:taxon-name-part taxon-name-part-type="genus" reg="Aridelus">Aridelus</tp:taxon-name-part></tp:taxon-name></italic> Marshall (<tp:taxon-name><tp:taxon-name-part taxon-name-part-type="order">Hymenoptera</tp:taxon-name-part></tp:taxon-name>, <tp:taxon-name><tp:taxon-name-part taxon-name-part-type="family">Braconidae</tp:taxon-name-part></tp:taxon-name>, <tp:taxon-name><tp:taxon-name-part taxon-name-part-type="subfamily">Euphorinae</tp:taxon-name-part></tp:taxon-name>) from Japan, with description of a new species</article-title><source>Zookeys</source><day>06</day><month>04</month><year>2022</year><volume>1092</volume><fpage>105</fpage><lpage>122</lpage><pub-id pub-id-type="doi">10.3897/zookeys.1092.73299</pub-id></mixed-citation></tp:treatment-meta><tp:nomenclature><label>﻿</label><tp:taxon-name>
            <object-id xmlns:xlink="http://www.w3.org/1999/xlink" content-type="arpha" xlink:type="simple">1B1E90F3-A09A-5DD4-9DCF-D6746623D978</object-id>
            <tp:taxon-name-part taxon-name-part-type="genus" reg="Aridelus">Aridelus</tp:taxon-name-part>
            <tp:taxon-name-part taxon-name-part-type="species" reg="rutilipoides">rutilipoides</tp:taxon-name-part>
            <object-id xmlns:xlink="http://www.w3.org/1999/xlink" content-type="zoobank" xlink:type="simple">http://zoobank.org/7A58CF41-B558-41CA-A5E6-DBDF8D66D1F2</object-id>
          </tp:taxon-name><tp:taxon-status xmlns:xlink="http://www.w3.org/1999/xlink" xlink:type="simple">sp. nov.</tp:taxon-status><xref ref-type="fig" rid="F7">Fig. 7A–I</xref></tp:nomenclature><tp:treatment-sec sec-type="type material" id="SECID0ED5AG"><title>Type material.</title><p><bold><italic>Holotype</italic></bold>, ♀, “(JAPAN) Nagano Pref., Ueda City, Sugadaira-kougen, Tsukuba Univ., 36-31N/138-20E, about 1300 m alt., 13 IX 2013 (sweeping), Sou Shimizu leg.” (<named-content xmlns:xlink="http://www.w3.org/1999/xlink" content-type="dwc:institutional_code" xlink:title="Osaka Museum of Natural History" xlink:href="http://grbio.org/institution/osaka-museum-natural-history-1" xlink:type="simple">OMNH</named-content>). <bold><italic>Paratypes</italic></bold>: 1♀, Hokkaidô Pref., Sapporo City, Teine Ward, Mt. Teine, 18.IX.2013, S. Fujie leg. (<named-content xmlns:xlink="http://www.w3.org/1999/xlink" content-type="dwc:institutional_code" xlink:title="Osaka Museum of Natural History" xlink:href="http://grbio.org/institution/osaka-museum-natural-history-1" xlink:type="simple">OMNH</named-content>); 1♀, Tochigi Pref., Nikkô, 13.X.1986, M. Miyazaki leg. (<abbrev xmlns:xlink="http://www.w3.org/1999/xlink" xlink:title="Insect Museum, National Agriculture and Food Research Organization" id="ABBRID0EZ5AG" xlink:type="simple">NARO</abbrev>); 1♀, Nagano Pref., Shimashima-dani, 1300–1600 m alt., 26.VIII.1978, K. Maetô leg. (<abbrev xmlns:xlink="http://www.w3.org/1999/xlink" xlink:title="Insect Museum, National Agriculture and Food Research Organization" id="ABBRID0E45AG" xlink:type="simple">NARO</abbrev>); 1♀, Tokushima Pref., Ichiu Vil., Mt. Tsurugi, 15.X.1980, Y. Shôno leg. (<abbrev xmlns:xlink="http://www.w3.org/1999/xlink" xlink:title="Insect Museum, National Agriculture and Food Research Organization" id="ABBRID0EB6AG" xlink:type="simple">NARO</abbrev>).</p><fig id="F6" position="float" orientation="portrait"><object-id xmlns:xlink="http://www.w3.org/1999/xlink" content-type="doi" xlink:type="simple">10.3897/zookeys.1092.73299.figure6</object-id><object-id xmlns:xlink="http://www.w3.org/1999/xlink" content-type="arpha" xlink:type="simple">5BC96EC4-ACD3-5DA8-BEFA-E02D3372DF3D</object-id><label>Figure 6.</label><caption><p><italic><tp:taxon-name><tp:taxon-name-part taxon-name-part-type="genus" reg="Aridelus">Aridelus</tp:taxon-name-part><tp:taxon-name-part taxon-name-part-type="species" reg="rutilipes">rutilipes</tp:taxon-name-part></tp:taxon-name></italic> Papp, 1965, ♀ from Taiwan <bold>A</bold> habitus <bold>B</bold> head, dorsal view <bold>C</bold> apical antennal segments.</p></caption><graphic xmlns:xlink="http://www.w3.org/1999/xlink" xlink:href="zookeys-1092-105-g006.jpg" position="float" orientation="portrait" xlink:type="simple" id="oo_669146.jpg"><uri content-type="original_file" xlink:type="simple">https://binary.pensoft.net/fig/669146</uri></graphic></fig></tp:treatment-sec><tp:treatment-sec sec-type="etymology" id="SECID0EDABG"><title>Etymology.</title><p>Named after its similarity to <italic><tp:taxon-name><tp:taxon-name-part taxon-name-part-type="genus" reg="Aridelus">A.</tp:taxon-name-part><tp:taxon-name-part taxon-name-part-type="species" reg="rutilipes">rutilipes</tp:taxon-name-part></tp:taxon-name></italic> Papp. The Latin suffix –“oides” taken from Greek means similar but not the same.</p></tp:treatment-sec><tp:treatment-sec sec-type="description" id="SECID0EUABG"><title>Description.</title><p><bold>Female <italic>holotype</italic></bold> (Fig. <xref ref-type="fig" rid="F7">7</xref>). Body length 6.5 mm.</p><p><bold><italic>Head</italic></bold> (Fig. <xref ref-type="fig" rid="F7">7B, C, D, E</xref>). Width of head 2.0× median length and 1.1× width of mesonotum. Length of eye 1.2× length of temple in dorsal view. <abbrev xmlns:xlink="http://www.w3.org/1999/xlink" xlink:title="ocellar-ocular line" id="ABBRID0ENBBG" xlink:type="simple">OOL</abbrev> / <abbrev xmlns:xlink="http://www.w3.org/1999/xlink" xlink:title="diameter of the posterior ocellus" id="ABBRID0ERBBG" xlink:type="simple">OD</abbrev> = 4.1. <abbrev xmlns:xlink="http://www.w3.org/1999/xlink" xlink:title="postocellar line" id="ABBRID0EVBBG" xlink:type="simple">POL</abbrev> / <abbrev xmlns:xlink="http://www.w3.org/1999/xlink" xlink:title="diameter of the posterior ocellus" id="ABBRID0EZBBG" xlink:type="simple">OD</abbrev> = 1.7. Vertex and temple densely punctate. Occipital carina complete. Frons smooth and shining, with a distinct median carina. Face 1.9× as wide as high; finely punctate laterally, transversely punctate-rugose medially. Intertentorial distance / tentorio-ocular distance = 1.7. Clypeus finely punctate, slightly concave medially, without apical teeth. Length of malar space 0.60× eye height. Malar suture indistinct. Antenna filiform with 18 segments; 3<sup>rd</sup> segment 3.5× longer than wide and 1.2× longer than 4<sup>th</sup> one; penultimate one 1.3× longer than wide.</p><fig id="F7" position="float" orientation="portrait"><object-id xmlns:xlink="http://www.w3.org/1999/xlink" content-type="doi" xlink:type="simple">10.3897/zookeys.1092.73299.figure7</object-id><object-id xmlns:xlink="http://www.w3.org/1999/xlink" content-type="arpha" xlink:type="simple">115FEB74-7356-58DD-AB8F-3B4675C798AC</object-id><label>Figure 7.</label><caption><p><italic><tp:taxon-name><tp:taxon-name-part taxon-name-part-type="genus" reg="Aridelus">Aridelus</tp:taxon-name-part><tp:taxon-name-part taxon-name-part-type="species" reg="rutilipoides">rutilipoides</tp:taxon-name-part></tp:taxon-name></italic> sp. nov., ♀ holotype <bold>A</bold> habitus <bold>B</bold> head, frontal view <bold>C</bold> head, dorsal view <bold>D</bold> basal antennal segments <bold>E</bold> apical antennal segments <bold>F</bold> mesosoma, dorsal view <bold>G</bold> wings <bold>H</bold> hind femur <bold>I</bold> first metasomal tergite, dorsal view.</p></caption><graphic xmlns:xlink="http://www.w3.org/1999/xlink" xlink:href="zookeys-1092-105-g007.jpg" position="float" orientation="portrait" xlink:type="simple" id="oo_669147.jpg"><uri content-type="original_file" xlink:type="simple">https://binary.pensoft.net/fig/669147</uri></graphic></fig><p><bold><italic>Mesosoma</italic></bold> (Fig. <xref ref-type="fig" rid="F7">7F</xref>). Mesosoma areolate, 1.3× as long as high. Scutellum without median smooth area.</p><p><bold><italic>Wings</italic></bold> (Fig. <xref ref-type="fig" rid="F7">7G</xref>). Fore wing 5.0 mm in length, 1-R1 / length of pterostigma = 1.3, r / 3-SR = 2.4, m-cu distinctly antefurcal. Hind wing with 1r-m / 2-SC+R = 0.8.</p><p><bold><italic>Legs</italic></bold> (Fig. <xref ref-type="fig" rid="F7">7H</xref>). Hind leg: femur 5.2× longer than wide, length of femur: tibia: basitarsus = 1: 1.3: 0.6.</p><p><bold><italic>Metasoma</italic></bold> (Fig. <xref ref-type="fig" rid="F7">7I</xref>). Metasoma smooth and polished. First metasomal tergite 5.9× longer than its apical width. Hypopygium truncated and excised apically. Ovipositor sheath hardly exserted beyond apex of metasoma.</p><p><bold><italic>Colour</italic>.</bold> Black. Antenna basally, mandible medially, palpi, tegula, legs except for telotarsus, metasoma reddish brown; mandible basally and apically, veins, telotarsus dark brown, antenna gradually darkened towards apex; pterostigma pale in basal quarter. Fore wing hyaline with two fuscous band. Hind wing with a fuscous band in apical third.</p><p><bold>Variation in females.</bold> Body length 5.8–6.5 mm. Length of eye 1.2–1.4× length of temple in dorsal view; <abbrev xmlns:xlink="http://www.w3.org/1999/xlink" xlink:title="ocellar-ocular line" id="ABBRID0ECFBG" xlink:type="simple">OOL</abbrev> / <abbrev xmlns:xlink="http://www.w3.org/1999/xlink" xlink:title="diameter of the posterior ocellus" id="ABBRID0EGFBG" xlink:type="simple">OD</abbrev> = 3.5–4.1. <abbrev xmlns:xlink="http://www.w3.org/1999/xlink" xlink:title="postocellar line" id="ABBRID0EKFBG" xlink:type="simple">POL</abbrev> / <abbrev xmlns:xlink="http://www.w3.org/1999/xlink" xlink:title="diameter of the posterior ocellus" id="ABBRID0EOFBG" xlink:type="simple">OD</abbrev> = 1.5–1.9. Face 1.7–1.9× as wide as high. Intertentorial distance / tentorio-ocular distance = 1.7–1.9. Length of malar space 0.5–0.6× eye height. Malar suture indistinct or absent. Third antennal segment 3.5–4.0× longer than wide and 1.2–1.4× longer than 4<sup>th</sup> one; penultimate one 1.2–1.3× longer than wide. Mesosoma length 1.3–1.4× height. Fore wing 4.8–5.2 mm in length, 1-R1 / length of pterostigma = 1.2–1.5, r / 3-SR = 2.2–3.6. Hind wing with 1r-m / 2-SC+R = 0.8–1.0. Hind leg: femur 4.6–5.2× longer than wide, length of femur: tibia: basitarsus = 1: 1.3–1.4: 0.6. First metasomal tergite 5.9–6.3× longer than its apical width.</p><p><bold>Male.</bold> Unknown.</p></tp:treatment-sec><tp:treatment-sec sec-type="distribution" id="SECID0EYFBG"><title>Distribution.</title><p>Japan (Hokkaidô; Honshû: Nagano Prefecture; Shikoku: Tokushima Prefecture).</p></tp:treatment-sec><tp:treatment-sec sec-type="host" id="SECID0E4FBG"><title>Hosts.</title><p>Unknown.</p></tp:treatment-sec><tp:treatment-sec sec-type="remarks" id="SECID0ECGBG"><title>Remarks.</title><p>This species closely resembles <italic><tp:taxon-name><tp:taxon-name-part taxon-name-part-type="genus" reg="Aridelus">A.</tp:taxon-name-part><tp:taxon-name-part taxon-name-part-type="species" reg="rutilipes">rutilipes</tp:taxon-name-part></tp:taxon-name></italic> Papp (Fig. <xref ref-type="fig" rid="F6">6</xref>) but differs in having the stouter penultimate antennal segment (in <italic><tp:taxon-name><tp:taxon-name-part taxon-name-part-type="genus" reg="Aridelus"/><tp:taxon-name-part taxon-name-part-type="species" reg="rutilipoides">rutilipoides</tp:taxon-name-part></tp:taxon-name></italic>, 1.2–1.3× longer than wide (Fig. <xref ref-type="fig" rid="F7">7E</xref>), in <italic><tp:taxon-name><tp:taxon-name-part taxon-name-part-type="genus" reg="Aridelus"/><tp:taxon-name-part taxon-name-part-type="species" reg="rutilipes">rutilipes</tp:taxon-name-part></tp:taxon-name></italic> 1.8× (Fig. <xref ref-type="fig" rid="F6">6C</xref>)), the face finely punctate laterally, transversely punctate-rugose medially (finely punctate in <italic><tp:taxon-name><tp:taxon-name-part taxon-name-part-type="genus" reg="Aridelus"/><tp:taxon-name-part taxon-name-part-type="species" reg="rutilipes">rutilipes</tp:taxon-name-part></tp:taxon-name></italic>), the apical hyaline area of the fore wing not reaching the apico-posterior edge (Fig. <xref ref-type="fig" rid="F7">7G</xref>) (in <italic><tp:taxon-name><tp:taxon-name-part taxon-name-part-type="genus" reg="Aridelus"/><tp:taxon-name-part taxon-name-part-type="species" reg="rutilipes">rutilipes</tp:taxon-name-part></tp:taxon-name></italic>, reaching the apico-posterior edge (Fig. <xref ref-type="fig" rid="F6">6A</xref>)) and the metasoma reddish brown (Fig. <xref ref-type="fig" rid="F7">7A</xref>) (dark brown in <italic><tp:taxon-name><tp:taxon-name-part taxon-name-part-type="genus" reg="Aridelus"/><tp:taxon-name-part taxon-name-part-type="species" reg="rutilipes">rutilipes</tp:taxon-name-part></tp:taxon-name></italic> (Fig. <xref ref-type="fig" rid="F6">6A</xref>)). This species also resembles <italic><tp:taxon-name><tp:taxon-name-part taxon-name-part-type="genus" reg="Aridelus">A.</tp:taxon-name-part><tp:taxon-name-part taxon-name-part-type="species" reg="dubius">dubius</tp:taxon-name-part></tp:taxon-name></italic> Belokobylskij, but differs in having the antenna gradually darkened towards the apex (Fig. <xref ref-type="fig" rid="F7">7A</xref>) (in <italic><tp:taxon-name><tp:taxon-name-part taxon-name-part-type="genus" reg="Aridelus"/><tp:taxon-name-part taxon-name-part-type="species" reg="dubius">dubius</tp:taxon-name-part></tp:taxon-name></italic> uniformly reddish brown, not darkened towards the apex (Fig. <xref ref-type="fig" rid="F1">1A</xref>)), the penultimate antennal segment stouter (in <italic><tp:taxon-name><tp:taxon-name-part taxon-name-part-type="genus" reg="Aridelus"/><tp:taxon-name-part taxon-name-part-type="species" reg="rutilipoides">rutilipoides</tp:taxon-name-part></tp:taxon-name></italic>, 1.2–1.3× longer than wide (Fig. <xref ref-type="fig" rid="F7">7E</xref>), in <italic><tp:taxon-name><tp:taxon-name-part taxon-name-part-type="genus" reg="Aridelus"/><tp:taxon-name-part taxon-name-part-type="species" reg="dubius">dubius</tp:taxon-name-part></tp:taxon-name></italic> 1.6–1.7× (Fig. <xref ref-type="fig" rid="F1">1E</xref>)), the face finely punctate laterally, transversely punctate-rugose medially (finely punctate in <italic><tp:taxon-name><tp:taxon-name-part taxon-name-part-type="genus" reg="Aridelus"/><tp:taxon-name-part taxon-name-part-type="species" reg="dubius">dubius</tp:taxon-name-part></tp:taxon-name></italic>), the malar suture indistinct or absent (distinct in <italic><tp:taxon-name><tp:taxon-name-part taxon-name-part-type="genus" reg="Aridelus"/><tp:taxon-name-part taxon-name-part-type="species" reg="dubius">dubius</tp:taxon-name-part></tp:taxon-name></italic>) the apical hyaline area of the fore wing comparatively large, almost reaching the apex of the marginal cell (Fig. <xref ref-type="fig" rid="F7">7G</xref>) (in <italic><tp:taxon-name><tp:taxon-name-part taxon-name-part-type="genus" reg="Aridelus"/><tp:taxon-name-part taxon-name-part-type="species" reg="dubius">dubius</tp:taxon-name-part></tp:taxon-name></italic> comparatively small, not reaching the apex of the marginal cell (Fig. <xref ref-type="fig" rid="F1">1F</xref>)), the vein m-cu of the fore wing antefurcal (Fig. <xref ref-type="fig" rid="F7">7G</xref>) (slightly postfurcal to interstitial in <italic><tp:taxon-name><tp:taxon-name-part taxon-name-part-type="genus" reg="Aridelus"/><tp:taxon-name-part taxon-name-part-type="species" reg="dubius">dubius</tp:taxon-name-part></tp:taxon-name></italic> (Fig. <xref ref-type="fig" rid="F1">1F</xref>)), and the hind femur slenderer, 4.6–5.2 times as long as wide (Fig. <xref ref-type="fig" rid="F7">7H</xref>) (4.1–4.3 times as long as wide in <italic><tp:taxon-name><tp:taxon-name-part taxon-name-part-type="genus" reg="Aridelus"/><tp:taxon-name-part taxon-name-part-type="species" reg="dubius">dubius</tp:taxon-name-part></tp:taxon-name></italic> (Fig. <xref ref-type="fig" rid="F1">1G</xref>)). This species is also similar to <italic><tp:taxon-name><tp:taxon-name-part taxon-name-part-type="genus" reg="Aridelus">A.</tp:taxon-name-part><tp:taxon-name-part taxon-name-part-type="species" reg="ussuriensis">ussuriensis</tp:taxon-name-part></tp:taxon-name></italic> Belokobylskij, 1981 described from the Russian Far East, but differs in having the vertex densely punctate (vertex with distinct transverse striation in <italic><tp:taxon-name><tp:taxon-name-part taxon-name-part-type="genus" reg="Aridelus"/><tp:taxon-name-part taxon-name-part-type="species" reg="ussuriensis">ussuriensis</tp:taxon-name-part></tp:taxon-name></italic>), the mesosoma black (mesosoma red except for the prothorax black in <italic><tp:taxon-name><tp:taxon-name-part taxon-name-part-type="genus" reg="Aridelus"/><tp:taxon-name-part taxon-name-part-type="species" reg="ussuriensis">ussuriensis</tp:taxon-name-part></tp:taxon-name></italic>) and the metasoma entirely yellowish brown (metasoma black except for the red first metasomal tergite in <italic><tp:taxon-name><tp:taxon-name-part taxon-name-part-type="genus" reg="Aridelus"/><tp:taxon-name-part taxon-name-part-type="species" reg="ussuriensis">ussuriensis</tp:taxon-name-part></tp:taxon-name></italic>).</p></tp:treatment-sec><tp:treatment-sec><!--Section generated to contain objects referenced in tp:taxon-treatment.--><fig id="F1" position="float" orientation="portrait"><object-id xmlns:xlink="http://www.w3.org/1999/xlink" content-type="doi" xlink:type="simple">10.3897/zookeys.1092.73299.figure1</object-id><object-id xmlns:xlink="http://www.w3.org/1999/xlink" content-type="arpha" xlink:type="simple">02C9B6DB-074D-5358-A1A9-79A1FD51FAF5</object-id><label>Figure 1.</label><caption><p><italic><tp:taxon-name><tp:taxon-name-part taxon-name-part-type="genus" reg="Aridelus">Aridelus</tp:taxon-name-part><tp:taxon-name-part taxon-name-part-type="species" reg="dubius">dubius</tp:taxon-name-part></tp:taxon-name></italic> Belokobylskij, 1981, ♀ from Niigata Prefecture, Japan <bold>A</bold> habitus <bold>B</bold> head, frontal view <bold>C</bold> head, dorsal view <bold>D</bold> basal antennal segments <bold>E</bold> apical antennal segments <bold>F</bold> wings <bold>G</bold> hind femur.</p></caption><graphic xmlns:xlink="http://www.w3.org/1999/xlink" xlink:href="zookeys-1092-105-g001.jpg" position="float" orientation="portrait" xlink:type="simple" id="oo_669141.jpg"><uri content-type="original_file" xlink:type="simple">https://binary.pensoft.net/fig/669141</uri></graphic></fig></tp:treatment-sec></tp:taxon-treatment>
