# Supplementary material for: ﻿The genus Aridelus Marshall (Hymenoptera, Braconidae, Euphorinae) from Japan, with description of a new species
Source: Zookeys. 2022 Apr 6;1092:105–22. doi: 10.3897/zookeys.1092.73299 (PMC9007925; doi:10.3897/zookeys.1092.73299)
Supplement: Supplementary material 1 — Table S1 [file zookeys-1092-105-s001.xlsx]

## Sheet: table S1
Species (source)	Sex	Locality	Sculpture of vertex	m-cu	1r-m / 2SC+R	Color of mesosoma
A. rufotestaceus (Chen & van Achterberg 1997)	♀	China	punctate	antefurcal	0.4	brown at least prothorax reddish
A. rufiventris (Chen & van Achterberg 1997)	♂	China	transversely rugose	postfurcal	0.7	black
A. rufotestaceus (present study)	♀	Mie Pref.	punctate, except for transversely rugose only behind ocelli	postfurcal	0.705882	black except for propleuron, pronotum dorsally, mesopleuron dorsally, mesonotum laterally and mesosternum reddish brown
		Yakushima Is.	punctate, except for transversely rugose only behind ocelli	postfurcal	0.588235	black
		Yakushima Is.	transversely rugose	interstitial	0.472222	black
		Yakushima Is.	transversely rugose	postfurcal	0.391304	black
		Yakushima Is.	transversely rugose	postfurcal	0.5	black except for propleuron, pronotum dorsally, mesopleuron dorsally, mesonotum laterally and mesosternum reddish brown
A. rufotestaceus (present study)	♂	Hachijojima Is.	transversely rugose	antefurcal	0.4	almost entirely reddish brown
		Hachijojima Is.	transversely rugose	interstitial	0.363636	almost entirely reddish brown
		Toyama Pref.	transversely rugose	antefurcal	0.48	black
		Shizuoka Pref.	punctate, except for transversely rugose only behind ocelli	interstitial	0.5	black
		Kyoto Pref.	punctate, except for transversely rugose only behind ocelli	interstitial	0.5	almost entirely reddish brown
		Kumamoto Pref.	punctate, except for transversely rugose only behind ocelli	interstitial	0.375	almost entirely reddish brown
		Korea	punctate, except for transversely rugose only behind ocelli	postfurcal	0.5	almost entirely reddish brown
